# Supplementary material for: High Content Analysis Across Signaling Modulation Treatments for Subcellular Target Identification Reveals Heterogeneity in Cellular Response
Source: Front Cell Dev Biol. 2021 Jan 7;8:594750. doi: 10.3389/fcell.2020.594750 (PMC7817946; doi:10.3389/fcell.2020.594750)
Supplement: Supplementary Table 1 — List of all MoA used in the study. [file Table_1.XLSX]

## Sheet: Sheet1
MoA
'3-ketoacyl coa thiolase inhibitor'
'5 alpha reductase inhibitor'
'abc transporter expression enhancer_high conductance calcium activated potassium blocker_lxr agonist_potassium channel blocker'
'acat inhibitor'
'ace inhibitor'
'acetylcholine receptor agonist'
'acetylcholine receptor antagonist'
'acetylcholine receptor inhibitor'
'''acetylcholine release enhancer_dopamine release enhancer_gaba receptor negative allosteric modulator_glutamate receptor modulato...'' <Preview truncated at 128 characters>'
'acetylcholinesterase inhibitor'
'acid sensing ion channel blocker_sodium channel blockers_trpp3 channel inhibitor_trpv modulator'
'adenosine deaminase inhibitor'
'adenosine kinase inhibitor_nucleoside transporter inhibitor'
'adenosine receptor agonist'
'adenosine receptor agonist_camp stimulant'
'adenosine receptor antagonist'
'adenosine receptor antagonist_hemoglobin antagonist'
'adenosine reuptake inhibitor_phosphodiesterase inhibitor'
'adrenergic inhibitor'
'adrenergic receptor agonist'
'adrenergic receptor antagonist'
'adrenergic receptor antagonist_calcium channel blocker'
'adrenergic receptor antagonist_gaba receptor antagonist_serotonin receptor antagonist'
'adrenergic receptor antagonist_prolactin inhibitor'
'akt inhibitor_hcv ns5b rdrp inhibitor'
'alcohol dehydrogenase inhibitor'
'aldose reductase inhibitor'
'ampk activator'
'androgen receptor agonist'
'androgen receptor antagonist'
'angiogenesis inhibitor'
'angiotensin converting enzyme inhibitor'
'angiotensin receptor antagonist'
'anthelmintic'
'anthelmintic agent'
'anti-arrhythmia agent'
'anti-hcve2'
'anti-inflammatory'
'anti-inflammatory agent_interleukin inhibitor'
'anti-inflammatory_cannabinoid metabolite'
'antiamyloidogenic agent'
'antiamyloidogenic agent_dopamine receptor agonist'
'antiarrhythmic'
'antihistamine'
'antihypertensive agent'
'antineoplastic'
'antineoplastic agent'
'antioxidant'
'antiprotozoal'
'antiprotozoal agent'
'apoptosis inducer_antileukemic'
'apoptosis stimulant'
'aromatase inhibitor'
'aromatic hydrocarbon derivative'
'aryl hydrocarbon receptor agonist'
'aryl hydrocarbon receptor ligand'
'atp channel blocker'
'atpase inhibitor'
'atpase inhibitor_calcium channel blocker_pkc activator'
'bacterial 30s ribosomal subunit inhibitor'
'bacterial 50s ribosomal subunit inhibitor'
'bacterial antifolate'
'bacterial cell wall synthesis inhibitor'
'bacterial dna gyrase inhibitor'
'benzodiazepine receptor agonist'
'benzodiazepine receptor antagonist'
'beta secretase inhibitor'
'bile acid'
'btk inhibitor'
'calcineurin inhibitor_cyclophilin inhibitor_immunosuppressant_insulin expression inhibitor_t cell inhibitor'
'calcium channel activator'
'calcium channel activator_large conductance potassium channel activator'
'calcium channel blocker'
'calcium channel blocker_cytochrome p450 inhibitor'
'calcium channel modulator_mtor inhibitor_sodium channel blocker'
'calpain inhibitor_cathepsin inhibitor'
'camp inhibitor'
'cannabinoid receptor agonist'
'cannabinoid receptor agonist_potassium channel blocker_trpv agonist'
'carbonic anhydrase inhibitor'
'carcinogen'
'casein kinase inhibitor'
'cathepsin inhibitor_antiamyloidogenic agent'
'cck receptor antagonist'
'cdk inhibitor'
'ceramidase inhibitor'
'''cetylcholine receptor agonist_dopamine receptor agonist_dopamine receptor antagonist_dopamine receptor partial agonist_serotonin...'' <Preview truncated at 128 characters>'
'cgmp analog'
'chelating agent'
'chelating agent_dopamine beta hydroxylase inhibitor'
'chitin inhibitor'
'chloride channel blocker'
'chloride channel blocker_gaba gated chloride channel blocker'
'choleretic agent'
'cholesterol inhibitor'
'corticosteroid agonist'
'cyclooxygenase inhibitor'
'cyclooxygenase inhibitor_prostanoid receptor stimulant_thromboxane synthase stimulant'
'cyp1b1 inhibitor'
'cytochrome p450 inhibitor'
'cytochrome p450 inhibitor_sirt activator'
'dihydrofolate reductase inhibitor'
'diuretic'
'dna binding agent'
'dna polymerase inhibitor'
'dna synthesis inhibitor'
'dopamine agonist'
'dopamine receptor agonist'
'dopamine receptor agonist_antiamyloidogenic agent'
'dopamine receptor agonist_dopamine receptor modulator'
'dopamine receptor agonist_prolactin inhibitor_prolactin secretion inhibitor'
'dopamine receptor agonist_serotonin receptor antagonist'
'dopamine receptor antagonist'
'dopamine receptor antagonist_faah inhibitor_serotonin receptor antagonist'
'dopamine receptor antagonist_serotonin receptor antagonist'
'dopamine receptor ligand'
'dopamine uptake inhibitor'
'egfr inhibitor'
'egfr inhibitor_tyrosine kinase inhibitor'
'enkephalinase inhibitor'
'estrogen receptor agonist'
'estrogen receptor antagonist'
'expectorant'
'farnesyltransferase inhibitors'
'fatty acid synthase inhibitor'
'flavanone glycoside'
'flt3 inhibitor'
'fungal squalene epoxidase inhibitor'
'furoquinoline alkaloid'
'gaba benzodiazepine site receptor inverse agonist'
'gaba receptor agonist'
'gaba receptor antagonist'
'gaba release inhibitor'
'gaba uptake inhibitor'
'gat inhibitor'
'glucocorticoid receptor agonist'
'glucokinase inhibitor'
'glucosidase inhibitor'
'glucosyltransferase inhibitor'
'glutamate inhibitor'
'glutamate receptor antagonist'
'glutamate receptor antagonist_sigma receptor agonist'
'hcv inhibitor'
'heparin activation inhibitor'
'histamine receptor agonist'
'histamine receptor antagonist'
'histamine receptor modulator'
'hiv protease inhibitor'
'hmgcr inhibitor'
'hsp inducer_nfkb pathway inhibitor'
'hydantoin antiepileptic'
'hypolipidemic'
'increases arterial blood pressure'
'indoleamine 2,3-dioxygenase inhibitor'
'inhibitor of methyl esterification of farnesylated proteins'
'inhibitor of methyl esterification of geranylgeranylated proteins'
'inhibitor of methylation of endogenous isoprenylated proteins'
'inositol monophosphatase inhibitor'
'insulin secretagogue'
'interleukin inhibitor'
'ip receptor activator'
'isoflavone'
'jak inhibitor'
'katp activator'
'kpl-1 tumor suppressor'
'l-type calcium channel blocker'
'l-type calcium channel blocker_calcium channel antagonist_calcium channel blocker'
'leukotriene synthesis inhibitor'
'lipid peroxidase inhibitor'
'lipoxygenase inhibitor'
'local anesthetic'
'ltb4 inhibitor'
'mast cell stabilizer'
'melatonin receptor agonist'
'mineralocorticoid receptor antagonist'
'mitochondrial adp, atp translocase inhibitor'
'mitochondrial complex i inhibitor'
'mitochondrial oxidative phosphorylation uncoupler'
'monoamine oxidase inhibitor'
'mucolytic agent'
'muscarinic antagonist'
'muscle relaxant'
'mycolic synthesis inhibitor'
'myorelaxant'
'myosin light chain kinase inhibitor'
'negative control for d-erythro-mapp'
'neural wiskott-aldrich syndrome protein inhibitor'
'nfkb pathway inhibitor'
'nicotine metabolite'
'niemann-pick c1-like 1 protein antagonist'
'nitric oxide synthase inhibitor'
'''nitric oxide synthase inhibitor_aldehyde dehydrogenase inhibitor_cytochrome p450 inhibitor_nadph oxidase inhibitor_xanthine oxid...'' <Preview truncated at 128 characters>'
'nootropic agent'
'norepinephrine reuptake inhibitor'
'norepinephrine transporter inhibitor'
'omega 3 fatty acid stimulant'
'opioid receptor agonist'
'opioid receptor agonist_opioid receptor antagonist'
'opioid receptor antagonist'
'p38 mapk inhibitor'
'p53 activator'
'parp inhibitor'
'pdgfr receptor inhibitor'
'penicillin binding protein inhibitor'
'phosphodiesterase inhibitor'
'phosphodiesterase inhibitor_platelet aggregation inhibitor'
'phosphodiesterase inhibitor_platelet aggregation inhibitor_potassium channel blocker'
'phosphofructokinase inhibitor'
'phospholipase activator'
'phytotoxin'
'pka inhibitor'
'pkc inhibitor'
'pkc inhibitor_sodium channel blocker_calcium channel blocker'
'plant alkaloid'
'platelet activating factor receptor antagonist'
'platelet aggregation inhibitor'
'potassium channel activator'
'potassium channel blocker'
'ppar receptor agonist'
'ppar receptor antagonist'
'progesterone receptor agonist'
'progestogen hormone'
'prolyl endopeptidase inhibitor'
'prostanoid receptor agonist'
'protein kinase inhibitor'
'protein phosphatase inhibitor'
'protein synthesis inhibitor'
'psychoactive drug'
'purinergic receptor antagonist_platelet aggregation inhibitor'
'pyrrolizidine alkaloid'
'radiopaque medium'
'raf inhibitor'
'respiratory stimulant'
'retinoid receptor agonist'
'rna polymerase inhibitor'
'rna synthesis inhibitor_topoisomerase inhibitor'
'selective serotonin reuptake inhibitor (ssri)'
'serine protease inhibitor'
'serotonin receptor agonist'
'serotonin receptor antagonist'
'serotonin receptor antagonist_polarization inhibitor_sodium channel blocker'
'serotonin receptor partial agonist'
'serotonin release inhibitor'
'serotonin transporter (sert) inhibitor'
'sirt inhibitor'
'smoothened receptor antagonist_hedgehog pathway inhibitor'
'sodium channel activator'
'sodium channel blocker'
'solute carrier family member inhibitor'
'src inhibitor'
'steroid'
'sterol demethylase inhibitor'
'succinimide antiepileptic'
'sulfonylurea'
'tgf beta receptor inhibitor'
'thiazide diuretic'
'thromboxane receptor antagonist_thromboxane synthase inhibitor'
'thromboxane synthase inhibitor'
'thyroid peroxidase inhibitor'
'topoisomerase inhibitor'
'tp53 inhibitor'
'tripeptidyl peptidase inhibitor'
'trpv agonist'
'trpv agonist_cannabinoid receptor agonist'
'tubulin polymerization inhibitor'
'tyrosine phosphatase inhibitor'
'urease inhibitor'
'vasodilator'
'vesicular monoamine transporter inhibitor'
'vitamin b'
'vitamin b2'
'vitamin d receptor agonist'
'vitamin k antagonist'
