# Supplementary material for: High Content Analysis Across Signaling Modulation Treatments for Subcellular Target Identification Reveals Heterogeneity in Cellular Response
Source: Front Cell Dev Biol. 2021 Jan 7;8:594750. doi: 10.3389/fcell.2020.594750 (PMC7817946; doi:10.3389/fcell.2020.594750)
Supplement: Supplementary Table 2 — List of the of non-annotated compound BroadIDs. [file Table_2.XLSX]

## Sheet: Sheet1
'BRD-A00587958-001-02-1'
'BRD-A00821662-001-02-1'
'BRD-A00827783-001-05-5'
'BRD-A00993607-003-05-5'
'BRD-A01078468-001-05-6'
'BRD-A01493904-003-02-2'
'BRD-A01636364-003-05-2'
'BRD-A01643550-001-02-3'
'BRD-A01787639-300-03-7'
'BRD-A02189320-015-02-5'
'BRD-A02367930-001-02-9'
'BRD-A02759312-003-03-9'
'BRD-A02799884-001-02-9'
'BRD-A03503284-001-02-0'
'BRD-A03932035-004-02-7'
'BRD-A04541874-001-02-5'
'BRD-A05186015-003-05-7'
'BRD-A05457250-001-03-5'
'BRD-A05666893-001-02-6'
'BRD-A06232236-001-02-2'
'BRD-A06561405-001-02-9'
'BRD-A06912736-001-02-4'
'BRD-A07000685-001-02-8'
'BRD-A07029265-004-02-9'
'BRD-A07440155-003-05-6'
'BRD-A07824748-001-03-4'
'BRD-A07932845-050-05-9'
'BRD-A08255417-001-03-0'
'BRD-A08786049-001-01-4'
'BRD-A09056319-001-02-2'
'BRD-A09472452-015-03-6'
'BRD-A09533288-003-05-6'
'BRD-A09975616-001-02-3'
'BRD-A10335634-001-02-5'
'BRD-A10420615-001-02-8'
'BRD-A10471441-050-02-8'
'BRD-A10977446-045-01-1'
'BRD-A11154023-001-02-8'
'BRD-A11776908-001-03-6'
'BRD-A12372458-001-02-9'
'BRD-A13133631-001-02-4'
'BRD-A13416979-001-02-3'
'BRD-A13946108-001-04-9'
'BRD-A14098586-001-02-3'
'BRD-A14344385-001-01-6'
'BRD-A14395271-074-03-8'
'BRD-A15297126-001-02-7'
'BRD-A15454510-001-02-8'
'BRD-A15909516-001-02-5'
'BRD-A17120244-001-02-6'
'BRD-A17462676-003-03-3'
'BRD-A17470778-001-02-9'
'BRD-A17500982-001-02-5'
'BRD-A17819071-001-02-1'
'BRD-A17846016-001-03-0'
'BRD-A18620900-001-02-9'
'BRD-A18795974-001-01-2'
'BRD-A18917088-001-02-3'
'BRD-A19134330-001-03-8'
'BRD-A19195498-050-05-9'
'BRD-A19527356-001-02-4'
'BRD-A19661776-003-05-2'
'BRD-A19736161-001-01-8'
'BRD-A19736161-003-03-0'
'BRD-A19795905-001-02-3'
'BRD-A19918940-001-03-6'
'BRD-A20126139-001-02-6'
'BRD-A20182314-001-02-6'
'BRD-A20200672-001-02-2'
'BRD-A20348246-001-05-9'
'BRD-A20368188-001-02-4'
'BRD-A21858158-001-05-2'
'BRD-A22032524-074-02-4'
'BRD-A22081593-001-04-6'
'BRD-A22106989-001-01-9'
'BRD-A22143024-231-01-2'
'BRD-A22256192-003-03-7'
'BRD-A22267103-003-05-7'
'BRD-A22305049-003-05-2'
'BRD-A22844106-001-05-4'
'BRD-A23072235-050-05-2'
'BRD-A23801136-001-02-4'
'BRD-A23970436-236-02-6'
'BRD-A24228527-001-05-9'
'BRD-A24436948-001-02-6'
'BRD-A24514565-001-02-2'
'BRD-A24817035-001-05-4'
'BRD-A25234499-001-05-0'
'BRD-A25408073-001-02-1'
'BRD-A25537246-001-02-9'
'BRD-A25706161-001-02-1'
'BRD-A25875308-001-02-8'
'BRD-A26095496-001-02-4'
'BRD-A26334849-003-05-0'
'BRD-A26384407-001-05-3'
'BRD-A26711594-003-05-6'
'BRD-A26787626-001-02-9'
'BRD-A27080191-065-02-8'
'BRD-A27666114-001-02-3'
'BRD-A27693633-001-02-9'
'BRD-A27732521-003-02-6'
'BRD-A27887842-001-02-4'
'BRD-A28856712-003-05-4'
'BRD-A28970875-300-02-3'
'BRD-A29082194-001-02-4'
'BRD-A29260609-003-05-4'
'BRD-A29349577-001-05-7'
'BRD-A29371732-001-02-0'
'BRD-A29426959-050-05-8'
'BRD-A29578214-001-02-7'
'BRD-A29644307-050-05-5'
'BRD-A29731977-001-02-9'
'BRD-A29734509-001-03-8'
'BRD-A30693873-003-03-7'
'BRD-A31159102-003-05-6'
'BRD-A31385885-001-02-1'
'BRD-A31521121-001-05-8'
'BRD-A31576716-003-02-6'
'BRD-A31602150-001-02-7'
'BRD-A32349859-001-02-8'
'BRD-A33119430-001-02-2'
'BRD-A33168282-003-03-2'
'BRD-A33280134-001-02-1'
'BRD-A33614871-001-02-8'
'BRD-A33749298-001-05-0'
'BRD-A33810106-001-02-9'
'BRD-A34145622-003-05-3'
'BRD-A34299591-001-03-4'
'BRD-A34380114-001-02-2'
'BRD-A34774643-003-02-2'
'BRD-A34891365-001-02-4'
'BRD-A34897638-001-02-2'
'BRD-A35215253-003-03-4'
'BRD-A35588707-001-02-2'
'BRD-A35989968-001-02-6'
'BRD-A36010170-001-02-4'
'BRD-A36217750-001-05-6'
'BRD-A37523642-001-02-5'
'BRD-A37817666-001-02-2'
'BRD-A37942872-003-03-2'
'BRD-A37959677-001-02-9'
'BRD-A38076815-003-03-8'
'BRD-A38350138-001-02-3'
'BRD-A38675539-001-01-0'
'BRD-A38749782-001-02-5'
'BRD-A39056513-001-02-0'
'BRD-A39290993-001-03-2'
'BRD-A39415247-001-02-1'
'BRD-A39506880-001-02-9'
'BRD-A39660642-001-02-3'
'BRD-A39791822-001-03-6'
'BRD-A40504327-001-01-4'
'BRD-A40622617-001-02-1'
'BRD-A40787240-066-02-0'
'BRD-A41698174-003-03-9'
'BRD-A41995253-001-02-9'
'BRD-A42571354-300-05-4'
'BRD-A43135847-001-02-3'
'BRD-A43882281-001-06-4'
'BRD-A43940795-001-03-6'
'BRD-A43974575-065-02-8'
'BRD-A43999749-004-02-5'
'BRD-A44008656-036-05-0'
'BRD-A44863528-001-05-8'
'BRD-A44966919-001-04-9'
'BRD-A45889380-336-03-4'
'BRD-A46393198-003-04-2'
'BRD-A46460777-001-02-6'
'BRD-A46778020-001-02-6'
'BRD-A47065382-001-02-9'
'BRD-A48015106-001-01-0'
'BRD-A48180038-003-05-2'
'BRD-A48237631-001-02-2'
'BRD-A48323445-001-02-6'
'BRD-A48397526-001-02-2'
'BRD-A48430263-003-02-4'
'BRD-A48720949-001-02-4'
'BRD-A49035384-003-04-0'
'BRD-A49172652-001-05-7'
'BRD-A49765801-001-02-5'
'BRD-A50311610-300-05-4'
'BRD-A51714012-003-01-1'
'BRD-A51820102-008-05-7'
'BRD-A52893269-001-02-4'
'BRD-A53176877-001-02-7'
'BRD-A53952395-003-05-3'
'BRD-A54490543-066-03-6'
'BRD-A55025683-001-03-6'
'BRD-A55063801-001-02-6'
'BRD-A55272860-001-04-7'
'BRD-A55579717-001-02-4'
'BRD-A55946879-001-02-9'
'BRD-A55962179-001-04-9'
'BRD-A56076240-001-01-8'
'BRD-A56884981-001-01-8'
'BRD-A57089740-001-02-3'
'BRD-A57536034-001-02-8'
'BRD-A57556180-001-02-8'
'BRD-A58269583-001-02-0'
'BRD-A58803929-001-02-9'
'BRD-A59174698-003-02-9'
'BRD-A60274948-066-02-9'
'BRD-A60583491-300-02-7'
'BRD-A61154809-001-04-3'
'BRD-A61221616-001-02-7'
'BRD-A61793559-001-05-7'
'BRD-A61864215-001-02-9'
'BRD-A62071884-001-03-8'
'BRD-A62129005-001-02-0'
'BRD-A62209527-001-02-9'
'BRD-A62336480-001-02-5'
'BRD-A62421304-004-05-6'
'BRD-A62428732-300-03-0'
'BRD-A62731508-001-03-3'
'BRD-A64092382-003-04-3'
'BRD-A64242993-001-02-3'
'BRD-A64280577-003-02-3'
'BRD-A64374397-001-02-6'
'BRD-A64485570-001-03-7'
'BRD-A64523751-001-02-8'
'BRD-A64553394-001-02-8'
'BRD-A65076780-001-02-1'
'BRD-A65449987-001-02-1'
'BRD-A65739223-001-03-7'
'BRD-A65767837-001-02-8'
'BRD-A66481418-236-02-4'
'BRD-A66861218-001-02-7'
'BRD-A66979321-001-02-1'
'BRD-A67479912-001-02-6'
'BRD-A67514145-003-03-3'
'BRD-A67787745-001-02-5'
'BRD-A67862938-034-05-7'
'BRD-A68281735-001-03-8'
'BRD-A68723818-050-05-1'
'BRD-A68930007-001-02-3'
'BRD-A69143712-001-02-8'
'BRD-A69777949-001-05-1'
'BRD-A69815203-001-04-3'
'BRD-A69950438-001-04-5'
'BRD-A70461345-003-02-2'
'BRD-A71033472-003-05-6'
'BRD-A71611160-001-02-7'
'BRD-A73559168-001-02-8'
'BRD-A73581086-001-01-3'
'BRD-A74160776-001-02-8'
'BRD-A74208568-001-01-9'
'BRD-A74269027-003-03-8'
'BRD-A74610643-001-03-1'
'BRD-A74642112-001-01-0'
'BRD-A74667430-001-05-3'
'BRD-A74975734-004-02-4'
'BRD-A75024496-003-02-0'
'BRD-A75140635-001-03-8'
'BRD-A75140635-003-03-4'
'BRD-A75172220-001-02-4'
'BRD-A75552914-001-05-1'
'BRD-A75726477-003-04-9'
'BRD-A75850590-003-05-6'
'BRD-A76478388-236-02-4'
'BRD-A76899420-001-02-9'
'BRD-A76904477-003-02-5'
'BRD-A77164655-001-02-3'
'BRD-A77291778-003-05-5'
'BRD-A78085235-236-02-0'
'BRD-A78303415-001-02-7'
'BRD-A78322124-003-03-3'
'BRD-A79067928-001-02-7'
'BRD-A79672927-001-05-8'
'BRD-A79981887-003-05-7'
'BRD-A80017228-001-05-9'
'BRD-A80079592-001-02-4'
'BRD-A80151636-066-02-2'
'BRD-A80871782-004-01-0'
'BRD-A80908310-003-05-4'
'BRD-A81177136-001-04-4'
'BRD-A82329351-001-02-2'
'BRD-A82396632-001-03-0'
'BRD-A82396632-008-02-7'
'BRD-A82843133-001-01-9'
'BRD-A83177971-001-02-4'
'BRD-A83392615-001-01-3'
'BRD-A83613346-001-02-6'
'BRD-A83859836-001-01-4'
'BRD-A84020532-001-03-5'
'BRD-A84174873-001-05-2'
'BRD-A84189249-001-02-4'
'BRD-A84205515-001-02-5'
'BRD-A84493640-001-03-3'
'BRD-A84689408-001-02-0'
'BRD-A84867566-001-02-0'
'BRD-A84913188-001-02-0'
'BRD-A84941884-001-02-8'
'BRD-A85651701-001-03-1'
'BRD-A86550573-001-01-3'
'BRD-A86977540-001-02-6'
'BRD-A87445400-003-02-8'
'BRD-A87715314-003-05-2'
'BRD-A88548664-001-02-3'
'BRD-A89237309-001-02-3'
'BRD-A89672324-001-01-4'
'BRD-A89846380-001-02-3'
'BRD-A90131694-001-01-0'
'BRD-A90249268-001-03-2'
'BRD-A90550479-050-02-7'
'BRD-A90799790-001-03-3'
'BRD-A90969585-001-02-3'
'BRD-A91452556-001-02-4'
'BRD-A91702150-236-02-4'
'BRD-A92439610-001-02-4'
'BRD-A92537424-001-02-1'
'BRD-A92593740-001-02-1'
'BRD-A92651262-003-02-1'
'BRD-A93000692-001-02-4'
'BRD-A93236127-001-02-9'
'BRD-A93353767-001-03-5'
'BRD-A93424738-001-02-2'
'BRD-A93572202-001-02-5'
'BRD-A94366206-001-02-7'
'BRD-A94669766-001-04-2'
'BRD-A94756469-001-02-1'
'BRD-A95445494-001-03-7'
'BRD-A95580639-001-02-9'
'BRD-A95869247-001-04-6'
'BRD-A96820077-008-02-2'
'BRD-A97046705-001-02-8'
'BRD-A97437073-001-02-3'
'BRD-A97479839-003-05-9'
'BRD-A97674275-001-01-9'
'BRD-A97701745-001-05-3'
'BRD-A97739905-001-05-9'
'BRD-A98299281-050-04-7'
'BRD-A98431941-003-02-1'
'BRD-A98490861-001-02-7'
'BRD-A98888138-001-02-9'
'BRD-A99268498-001-03-5'
'BRD-A99571536-001-04-4'
'BRD-A99633051-001-04-7'
'BRD-K00259736-001-06-5'
'BRD-K00535541-001-02-2'
'BRD-K00673382-001-05-6'
'BRD-K00938507-001-05-3'
'BRD-K01188359-065-02-5'
'BRD-K01225247-311-03-7'
'BRD-K01244426-236-05-5'
'BRD-K01416914-001-02-3'
'BRD-K01473791-001-02-2'
'BRD-K01648091-001-01-8'
'BRD-K01824921-001-02-9'
'BRD-K01836637-001-03-6'
'BRD-K01902415-001-02-6'
'BRD-K01950558-001-05-5'
'BRD-K01978082-001-02-8'
'BRD-K02070226-001-02-0'
'BRD-K02157199-001-02-8'
'BRD-K02265150-001-05-9'
'BRD-K02292852-335-03-1'
'BRD-K02404261-001-03-5'
'BRD-K02548315-001-02-7'
'BRD-K02715688-003-03-5'
'BRD-K02733959-236-02-8'
'BRD-K02837237-001-02-9'
'BRD-K02867583-300-05-5'
'BRD-K02953697-002-03-3'
'BRD-K02965577-001-02-6'
'BRD-K03070961-001-02-8'
'BRD-K03319035-003-02-7'
'BRD-K03463894-001-02-7'
'BRD-K03470412-001-02-5'
'BRD-K04218075-048-03-4'
'BRD-K04804440-311-02-3'
'BRD-K04877770-001-03-4'
'BRD-K05236810-001-05-9'
'BRD-K05395900-322-02-1'
'BRD-K05528470-001-01-9'
'BRD-K05737787-001-02-2'
'BRD-K05906022-001-03-6'
'BRD-K05977380-001-01-7'
'BRD-K06147391-300-03-5'
'BRD-K06181161-048-04-5'
'BRD-K06439119-001-02-3'
'BRD-K06467078-003-03-7'
'BRD-K06543683-001-04-4'
'BRD-K06854232-001-02-5'
'BRD-K06902185-001-05-2'
'BRD-K07055988-001-02-4'
'BRD-K07079548-001-01-9'
'BRD-K07208025-001-06-5'
'BRD-K07396820-001-02-4'
'BRD-K07572174-001-02-2'
'BRD-K07753030-003-01-0'
'BRD-K07996107-001-03-3'
'BRD-K08033334-003-02-7'
'BRD-K08078237-001-07-3'
'BRD-K08111712-001-02-7'
'BRD-K08252256-236-05-6'
'BRD-K08273968-001-05-9'
'BRD-K08303368-001-02-7'
'BRD-K08362773-001-02-2'
'BRD-K08493205-001-02-3'
'BRD-K08556791-001-02-7'
'BRD-K08618283-001-02-0'
'BRD-K08714182-001-01-1'
'BRD-K08814982-001-02-9'
'BRD-K08825053-001-02-9'
'BRD-K08832567-001-02-4'
'BRD-K08973992-001-03-9'
'BRD-K09100418-001-02-6'
'BRD-K09203354-001-02-4'
'BRD-K09416995-001-06-8'
'BRD-K09821361-066-05-0'
'BRD-K09859624-004-03-9'
'BRD-K10065684-001-03-3'
'BRD-K10171338-001-02-1'
'BRD-K10505056-001-02-0'
'BRD-K10670311-001-06-4'
'BRD-K10671814-001-05-6'
'BRD-K10990317-001-01-1'
'BRD-K11129031-001-05-1'
'BRD-K11196887-001-05-5'
'BRD-K11640013-001-02-6'
'BRD-K11640013-236-03-6'
'BRD-K11742128-003-05-1'
'BRD-K11756522-001-03-2'
'BRD-K11796549-001-01-1'
'BRD-K11813414-001-02-4'
'BRD-K12260308-001-02-6'
'BRD-K12336887-001-02-3'
'BRD-K12345912-001-02-3'
'BRD-K12427081-001-02-4'
'BRD-K12513978-001-05-0'
'BRD-K12568846-001-04-7'
'BRD-K12630395-003-03-8'
'BRD-K12807006-001-05-2'
'BRD-K12906962-001-02-1'
'BRD-K12968785-001-03-4'
'BRD-K13078532-001-05-2'
'BRD-K13079976-001-02-0'
'BRD-K13926615-003-01-7'
'BRD-K13994703-003-04-2'
'BRD-K14204120-003-02-4'
'BRD-K14262397-001-03-0'
'BRD-K14520048-001-02-6'
'BRD-K14704277-001-05-1'
'BRD-K14705039-001-05-7'
'BRD-K14756138-003-02-3'
'BRD-K14756138-310-03-0'
'BRD-K14796088-003-06-0'
'BRD-K14844937-001-01-6'
'BRD-K15464532-001-02-9'
'BRD-K15563106-001-02-4'
'BRD-K15567136-003-06-6'
'BRD-K15567837-001-02-1'
'BRD-K16115965-001-02-2'
'BRD-K16117851-001-01-7'
'BRD-K16135852-001-02-6'
'BRD-K16474819-001-02-1'
'BRD-K16652251-001-02-7'
'BRD-K17040651-001-02-0'
'BRD-K17223896-001-02-7'
'BRD-K17294426-050-05-7'
'BRD-K17565903-066-05-8'
'BRD-K17661460-001-04-0'
'BRD-K17850764-001-02-6'
'BRD-K17953061-001-02-8'
'BRD-K18149487-001-02-8'
'BRD-K18172896-001-01-7'
'BRD-K18438502-001-02-6'
'BRD-K18476269-001-02-9'
'BRD-K18518344-001-03-5'
'BRD-K18787491-001-04-5'
'BRD-K18922609-004-04-1'
'BRD-K19111024-001-05-0'
'BRD-K19227686-001-02-0'
'BRD-K19295594-001-06-9'
'BRD-K19295594-015-02-8'
'BRD-K19352500-070-02-5'
'BRD-K19416115-001-01-2'
'BRD-K19438463-001-01-4'
'BRD-K20043699-001-02-3'
'BRD-K20338176-002-03-5'
'BRD-K21283037-003-03-9'
'BRD-K21548250-003-03-5'
'BRD-K21565985-001-05-0'
'BRD-K21893543-001-02-8'
'BRD-K21910317-001-02-4'
'BRD-K22031190-001-05-3'
'BRD-K22193694-001-05-2'
'BRD-K22550622-001-02-7'
'BRD-K22936972-003-05-3'
'BRD-K23327891-001-02-3'
'BRD-K24023109-001-02-5'
'BRD-K24023109-003-03-9'
'BRD-K24053527-004-02-0'
'BRD-K24132293-001-05-3'
'BRD-K24443173-311-03-7'
'BRD-K24453427-001-02-9'
'BRD-K24616672-003-05-2'
'BRD-K24621118-001-02-5'
'BRD-K24689407-001-04-8'
'BRD-K25140590-001-01-4'
'BRD-K25224017-001-05-2'
'BRD-K25394294-001-05-7'
'BRD-K25650355-059-02-3'
'BRD-K25811799-001-02-7'
'BRD-K25905511-001-02-4'
'BRD-K26005076-001-03-7'
'BRD-K26117720-001-02-2'
'BRD-K26140483-001-01-3'
'BRD-K26376097-001-02-9'
'BRD-K26383086-001-02-8'
'BRD-K26548821-003-03-0'
'BRD-K26739552-003-05-5'
'BRD-K26862302-001-02-9'
'BRD-K27130738-236-03-4'
'BRD-K27217864-001-05-8'
'BRD-K27305650-001-05-9'
'BRD-K27721098-065-02-9'
'BRD-K27737647-001-04-2'
'BRD-K27853494-001-02-5'
'BRD-K27871032-001-04-2'
'BRD-K28143534-003-03-6'
'BRD-K28210218-236-05-7'
'BRD-K28307902-001-05-0'
'BRD-K28453807-003-03-9'
'BRD-K28494619-001-05-0'
'BRD-K28542495-003-03-6'
'BRD-K28698314-001-01-3'
'BRD-K28936863-051-05-8'
'BRD-K29133151-001-02-4'
'BRD-K29160894-001-02-9'
'BRD-K29359156-001-06-1'
'BRD-K29458283-001-05-9'
'BRD-K29582677-300-05-6'
'BRD-K29713308-077-02-5'
'BRD-K29883696-001-04-2'
'BRD-K30199352-001-02-9'
'BRD-K30296925-001-02-1'
'BRD-K30455030-001-03-3'
'BRD-K30480208-001-05-2'
'BRD-K30553453-001-05-8'
'BRD-K30685142-001-05-5'
'BRD-K30984264-003-03-5'
'BRD-K31023358-001-02-4'
'BRD-K31339597-001-01-7'
'BRD-K31491153-003-02-6'
'BRD-K31678817-001-02-0'
'BRD-K31682896-001-05-9'
'BRD-K32021043-001-05-1'
'BRD-K32049721-001-02-8'
'BRD-K32247306-001-05-4'
'BRD-K32256916-001-02-4'
'BRD-K32273377-001-05-4'
'BRD-K32501161-300-03-9'
'BRD-K32582260-001-02-5'
'BRD-K32595626-001-01-8'
'BRD-K32744045-001-05-6'
'BRD-K32821942-001-05-6'
'BRD-K32828673-002-03-9'
'BRD-K32830106-003-03-0'
'BRD-K32857660-001-02-7'
'BRD-K33104513-001-02-2'
'BRD-K33260002-001-02-0'
'BRD-K33400588-003-01-2'
'BRD-K33583600-001-04-7'
'BRD-K33986892-001-02-3'
'BRD-K34154330-003-03-1'
'BRD-K34157611-001-04-6'
'BRD-K34252131-001-02-0'
'BRD-K34359596-001-02-1'
'BRD-K34388247-236-02-5'
'BRD-K34415467-003-05-6'
'BRD-K34685430-050-04-2'
'BRD-K34776109-001-03-4'
'BRD-K34782918-001-02-5'
'BRD-K34820100-001-02-1'
'BRD-K34844053-001-02-8'
'BRD-K35133923-001-02-3'
'BRD-K35189033-001-03-0'
'BRD-K35531059-001-02-4'
'BRD-K35568433-001-02-3'
'BRD-K35586044-003-03-0'
'BRD-K35960502-001-06-9'
'BRD-K36055864-001-05-1'
'BRD-K36137799-001-02-4'
'BRD-K36383661-001-01-1'
'BRD-K36638198-001-02-8'
'BRD-K36646537-001-01-3'
'BRD-K36851334-001-03-0'
'BRD-K36862742-001-05-8'
'BRD-K37049577-001-05-1'
'BRD-K37249724-001-05-9'
'BRD-K37270826-001-04-5'
'BRD-K37282009-001-02-3'
'BRD-K37282009-002-03-9'
'BRD-K37289225-001-09-1'
'BRD-K37447567-004-05-3'
'BRD-K37595074-001-02-8'
'BRD-K37688416-003-05-7'
'BRD-K37694030-003-02-8'
'BRD-K37846922-001-05-2'
'BRD-K37883585-001-01-2'
'BRD-K38305202-001-02-6'
'BRD-K38436528-003-05-5'
'BRD-K38756014-001-02-8'
'BRD-K39915878-036-05-3'
'BRD-K39987650-001-05-0'
'BRD-K40227168-001-06-1'
'BRD-K40902647-001-03-7'
'BRD-K40919711-001-02-4'
'BRD-K41321810-001-02-2'
'BRD-K41406082-001-05-5'
'BRD-K41567533-001-02-6'
'BRD-K41707108-001-03-1'
'BRD-K41762421-001-02-8'
'BRD-K42017082-001-02-6'
'BRD-K42095107-001-05-6'
'BRD-K42142750-001-04-9'
'BRD-K42348709-003-05-7'
'BRD-K42352790-001-03-8'
'BRD-K42596464-048-03-6'
'BRD-K42859542-001-01-7'
'BRD-K43224838-001-02-4'
'BRD-K43285163-001-01-2'
'BRD-K43383936-001-02-9'
'BRD-K43714461-001-02-8'
'BRD-K43797669-001-03-1'
'BRD-K43966364-237-02-2'
'BRD-K44204252-001-02-2'
'BRD-K44273375-001-04-5'
'BRD-K45071273-003-05-8'
'BRD-K45535217-001-02-2'
'BRD-K45542189-048-05-6'
'BRD-K45861246-001-05-0'
'BRD-K46068882-001-02-7'
'BRD-K46272620-001-02-2'
'BRD-K46317332-003-06-1'
'BRD-K46523383-003-04-7'
'BRD-K46585355-001-05-1'
'BRD-K46982791-001-02-9'
'BRD-K47114202-001-06-2'
'BRD-K47278471-003-05-7'
'BRD-K47323024-003-05-3'
'BRD-K47407372-001-05-6'
'BRD-K47467075-001-02-7'
'BRD-K47724892-001-02-2'
'BRD-K47814830-001-02-6'
'BRD-K47869605-001-05-6'
'BRD-K47886988-323-03-0'
'BRD-K47936004-003-03-1'
'BRD-K48213854-001-02-1'
'BRD-K48516106-001-03-1'
'BRD-K48629186-001-02-7'
'BRD-K48722258-300-03-7'
'BRD-K48970916-001-03-0'
'BRD-K49071277-001-02-1'
'BRD-K49154891-001-01-3'
'BRD-K49207204-001-02-9'
'BRD-K49481516-004-04-3'
'BRD-K49535716-001-02-4'
'BRD-K49671696-347-02-8'
'BRD-K49685476-001-02-7'
'BRD-K49745710-001-02-5'
'BRD-K49759007-001-03-6'
'BRD-K49807096-003-02-3'
'BRD-K50133271-001-05-4'
'BRD-K50343025-001-02-5'
'BRD-K50388907-001-05-6'
'BRD-K50398167-323-03-3'
'BRD-K50406511-001-06-2'
'BRD-K50417881-003-02-6'
'BRD-K50523832-001-02-5'
'BRD-K50711164-001-02-4'
'BRD-K50859149-001-05-4'
'BRD-K50938287-001-01-7'
'BRD-K51095933-231-03-2'
'BRD-K51215422-001-02-3'
'BRD-K51370144-001-02-3'
'BRD-K51557114-001-02-1'
'BRD-K51742987-001-02-3'
'BRD-K51799616-001-02-2'
'BRD-K51980294-001-01-9'
'BRD-K52075715-001-02-6'
'BRD-K52148119-001-01-5'
'BRD-K52379519-001-02-0'
'BRD-K52592505-001-02-4'
'BRD-K52662033-003-05-5'
'BRD-K52960356-001-03-1'
'BRD-K52989797-003-05-8'
'BRD-K53061490-003-03-0'
'BRD-K53153417-001-01-3'
'BRD-K53318339-001-05-8'
'BRD-K53517854-050-03-2'
'BRD-K53532120-001-02-4'
'BRD-K53634892-001-02-4'
'BRD-K53672524-001-02-0'
'BRD-K53737926-003-05-4'
'BRD-K54094468-003-03-8'
'BRD-K54462405-003-03-3'
'BRD-K54554531-001-01-2'
'BRD-K54728231-001-02-3'
'BRD-K54790157-001-06-4'
'BRD-K54906270-001-03-5'
'BRD-K55044200-001-03-9'
'BRD-K55127134-001-01-7'
'BRD-K55127134-300-05-4'
'BRD-K55160477-001-02-1'
'BRD-K55191674-237-02-7'
'BRD-K55250255-001-02-8'
'BRD-K55250441-001-03-1'
'BRD-K55273157-001-02-9'
'BRD-K55468218-001-05-5'
'BRD-K55704455-001-02-2'
'BRD-K55766625-001-02-6'
'BRD-K56057104-001-02-9'
'BRD-K56077740-001-03-5'
'BRD-K56104152-008-02-5'
'BRD-K56515112-001-03-4'
'BRD-K56759808-001-02-9'
'BRD-K56792340-001-05-8'
'BRD-K56800335-015-02-3'
'BRD-K56940463-001-05-4'
'BRD-K57001030-001-02-5'
'BRD-K57055976-001-02-7'
'BRD-K57244822-001-03-1'
'BRD-K57398215-001-02-2'
'BRD-K57432881-003-05-1'
'BRD-K57546357-001-01-6'
'BRD-K57569181-001-05-1'
'BRD-K58685305-001-03-0'
'BRD-K58736316-001-07-9'
'BRD-K58787433-001-05-4'
'BRD-K58930050-050-03-4'
'BRD-K59058766-003-04-5'
'BRD-K59163477-001-02-1'
'BRD-K59197931-001-02-9'
'BRD-K59256312-066-03-3'
'BRD-K59272984-001-02-6'
'BRD-K59284035-001-02-0'
'BRD-K59294488-001-02-1'
'BRD-K59304176-001-02-5'
'BRD-K59590127-001-02-9'
'BRD-K59670716-001-02-6'
'BRD-K60025295-003-02-5'
'BRD-K60038276-001-02-5'
'BRD-K60184833-001-03-1'
'BRD-K60241851-001-02-8'
'BRD-K60287130-001-03-2'
'BRD-K60302405-001-02-9'
'BRD-K60663764-236-02-1'
'BRD-K60770992-001-01-8'
'BRD-K60770992-066-05-2'
'BRD-K60907894-003-04-5'
'BRD-K61236135-001-03-3'
'BRD-K61250553-003-05-8'
'BRD-K61401890-001-02-0'
'BRD-K61443650-236-02-4'
'BRD-K61463582-001-02-3'
'BRD-K61831307-003-02-1'
'BRD-K62240499-001-02-6'
'BRD-K62363391-001-05-8'
'BRD-K62456038-001-01-8'
'BRD-K62581435-001-01-2'
'BRD-K62792802-001-02-8'
'BRD-K62929068-001-05-8'
'BRD-K63430059-001-06-5'
'BRD-K63630713-001-05-0'
'BRD-K63750851-001-06-6'
'BRD-K63758740-001-02-3'
'BRD-K63793181-001-02-6'
'BRD-K63861289-001-03-0'
'BRD-K63945320-001-03-2'
'BRD-K64236792-002-03-2'
'BRD-K64246525-001-01-1'
'BRD-K64400208-001-01-8'
'BRD-K64698045-001-02-2'
'BRD-K64729807-001-02-3'
'BRD-K64746805-001-02-9'
'BRD-K64909280-001-02-7'
'BRD-K65207153-001-02-9'
'BRD-K65275554-001-02-1'
'BRD-K65508953-001-05-5'
'BRD-K65667145-001-05-8'
'BRD-K66416915-300-01-2'
'BRD-K66643401-001-02-4'
'BRD-K66808046-065-01-1'
'BRD-K67016489-003-02-3'
'BRD-K67100011-003-03-0'
'BRD-K67102207-001-02-6'
'BRD-K67217586-001-02-3'
'BRD-K67511046-003-03-7'
'BRD-K67556876-001-03-1'
'BRD-K67563174-001-05-1'
'BRD-K67601717-001-02-0'
'BRD-K67966701-335-03-5'
'BRD-K68075732-001-03-5'
'BRD-K68143200-001-02-6'
'BRD-K68185022-001-02-3'
'BRD-K68188368-001-03-7'
'BRD-K68332390-001-02-5'
'BRD-K68336408-003-02-2'
'BRD-K68438316-001-02-1'
'BRD-K68538666-001-03-2'
'BRD-K68806283-001-02-8'
'BRD-K69294151-001-02-5'
'BRD-K69585439-001-01-2'
'BRD-K69654927-001-01-5'
'BRD-K70301876-034-02-0'
'BRD-K70343553-003-02-7'
'BRD-K70549064-001-02-5'
'BRD-K70778732-003-05-1'
'BRD-K70799801-311-02-7'
'BRD-K71053238-001-04-4'
'BRD-K71059170-001-02-5'
'BRD-K71125014-001-07-3'
'BRD-K71133585-236-05-2'
'BRD-K71198913-001-02-3'
'BRD-K71437774-001-02-3'
'BRD-K71671197-001-02-6'
'BRD-K71799949-001-06-7'
'BRD-K72066653-001-02-5'
'BRD-K72135530-001-02-7'
'BRD-K72166146-066-02-1'
'BRD-K72253829-001-03-6'
'BRD-K72259270-003-05-8'
'BRD-K72661036-001-02-1'
'BRD-K72903603-001-04-6'
'BRD-K73107279-003-03-4'
'BRD-K73157543-001-02-5'
'BRD-K73210450-001-02-3'
'BRD-K73251053-003-03-2'
'BRD-K73303757-001-02-6'
'BRD-K73477617-001-01-0'
'BRD-K73589401-001-04-6'
'BRD-K73642618-001-05-9'
'BRD-K73756878-001-02-9'
'BRD-K73999723-001-02-2'
'BRD-K74038771-001-02-9'
'BRD-K74148702-001-02-0'
'BRD-K74186897-001-02-5'
'BRD-K74765201-001-03-5'
'BRD-K75089421-003-05-4'
'BRD-K75330923-001-02-6'
'BRD-K75466013-001-05-2'
'BRD-K75608666-001-02-6'
'BRD-K75641298-003-05-2'
'BRD-K75844781-001-01-9'
'BRD-K75958195-037-03-7'
'BRD-K75983763-008-01-2'
'BRD-K76011241-045-01-5'
'BRD-K76022557-001-01-3'
'BRD-K76205745-001-02-5'
'BRD-K76293260-001-02-6'
'BRD-K76304753-003-05-4'
'BRD-K76337122-001-03-7'
'BRD-K76381435-001-02-9'
'BRD-K76587808-001-03-8'
'BRD-K76677554-001-01-7'
'BRD-K76805682-001-02-7'
'BRD-K76812510-236-05-6'
'BRD-K76845197-001-01-3'
'BRD-K76927775-001-05-0'
'BRD-K77202630-001-02-9'
'BRD-K77435797-001-02-4'
'BRD-K77474816-003-05-9'
'BRD-K77578964-001-02-8'
'BRD-K77641333-003-05-7'
'BRD-K77685744-001-03-6'
'BRD-K77695569-001-05-2'
'BRD-K77771411-001-04-4'
'BRD-K77925998-050-02-8'
'BRD-K77925998-332-03-8'
'BRD-K77987382-001-06-6'
'BRD-K78010432-001-05-8'
'BRD-K78113049-001-05-5'
'BRD-K78294846-001-03-3'
'BRD-K78329127-001-02-9'
'BRD-K78414110-001-02-8'
'BRD-K78599730-001-03-4'
'BRD-K78612426-001-02-6'
'BRD-K78692225-001-03-9'
'BRD-K78815826-001-05-4'
'BRD-K79092138-001-05-2'
'BRD-K79131256-001-04-7'
'BRD-K79501723-001-02-0'
'BRD-K79711234-001-06-8'
'BRD-K79905821-001-01-6'
'BRD-K80315422-001-01-8'
'BRD-K80348542-339-03-4'
'BRD-K80353138-001-02-2'
'BRD-K80353807-001-06-3'
'BRD-K80863915-001-02-9'
'BRD-K81130846-001-02-6'
'BRD-K81144366-003-03-1'
'BRD-K81272440-236-05-1'
'BRD-K81298036-001-02-1'
'BRD-K81326768-001-02-4'
'BRD-K81326768-236-03-4'
'BRD-K81447180-003-03-2'
'BRD-K81473089-003-04-8'
'BRD-K81750404-001-02-5'
'BRD-K81829253-001-02-9'
'BRD-K81839095-001-04-6'
'BRD-K81884069-001-02-8'
'BRD-K82036761-003-02-1'
'BRD-K82142815-001-02-7'
'BRD-K82236108-001-02-3'
'BRD-K82236179-001-05-0'
'BRD-K82255054-001-03-5'
'BRD-K82561139-001-05-0'
'BRD-K83028735-003-03-8'
'BRD-K83041223-065-02-1'
'BRD-K83064458-001-05-7'
'BRD-K84214706-001-03-2'
'BRD-K84268861-001-02-1'
'BRD-K84300594-001-02-6'
'BRD-K84390227-001-02-2'
'BRD-K85068298-001-02-7'
'BRD-K85090592-008-05-2'
'BRD-K85104575-001-03-2'
'BRD-K85307935-236-02-0'
'BRD-K85385671-001-02-2'
'BRD-K85880973-001-02-7'
'BRD-K85883481-001-04-2'
'BRD-K85985071-001-03-3'
'BRD-K86434416-003-03-1'
'BRD-K87024524-065-05-2'
'BRD-K87156652-001-05-1'
'BRD-K87349602-001-01-2'
'BRD-K87492696-001-05-8'
'BRD-K87798455-001-02-6'
'BRD-K87817668-001-02-7'
'BRD-K87827419-001-02-8'
'BRD-K87904882-001-02-3'
'BRD-K87991767-001-03-8'
'BRD-K88090157-050-04-1'
'BRD-K88111944-001-01-2'
'BRD-K88172511-310-03-8'
'BRD-K88219015-001-02-5'
'BRD-K88282786-001-02-0'
'BRD-K88429204-001-05-4'
'BRD-K88568253-011-03-3'
'BRD-K88611939-001-02-6'
'BRD-K88646909-004-06-3'
'BRD-K88998544-001-02-4'
'BRD-K89055274-048-04-5'
'BRD-K89237706-001-03-8'
'BRD-K89366998-001-02-4'
'BRD-K89375097-300-05-4'
'BRD-K89595132-050-02-2'
'BRD-K89669299-001-02-7'
'BRD-K89704198-001-05-7'
'BRD-K89732114-001-03-4'
'BRD-K89732114-300-05-5'
'BRD-K90168339-001-02-9'
'BRD-K90214371-001-02-0'
'BRD-K90268819-001-03-4'
'BRD-K90333595-003-04-0'
'BRD-K90553655-001-03-6'
'BRD-K90574291-001-02-4'
'BRD-K90607708-001-02-9'
'BRD-K90733503-002-03-6'
'BRD-K91263825-003-03-2'
'BRD-K91301684-003-02-2'
'BRD-K91315211-300-02-4'
'BRD-K91317041-001-03-8'
'BRD-K91317041-310-03-3'
'BRD-K91347490-001-02-3'
'BRD-K91509126-001-05-3'
'BRD-K91868854-001-01-0'
'BRD-K92000912-001-02-7'
'BRD-K92006759-001-02-0'
'BRD-K92019075-001-02-0'
'BRD-K92049597-001-05-9'
'BRD-K92073408-001-03-3'
'BRD-K92123432-237-02-8'
'BRD-K92405402-001-02-5'
'BRD-K92577649-001-01-6'
'BRD-K92588747-001-01-4'
'BRD-K92683369-001-03-6'
'BRD-K92778217-001-06-1'
'BRD-K92860374-001-02-5'
'BRD-K93197368-001-02-9'
'BRD-K93201660-001-04-0'
'BRD-K93461745-003-03-7'
'BRD-K93524252-001-05-6'
'BRD-K93674274-001-02-0'
'BRD-K93754473-048-05-3'
'BRD-K94239562-001-02-2'
'BRD-K94324294-001-02-7'
'BRD-K94325918-001-02-0'
'BRD-K94379058-001-02-7'
'BRD-K94512704-001-02-1'
'BRD-K94645280-001-02-1'
'BRD-K94720315-001-01-3'
'BRD-K94763113-001-02-5'
'BRD-K94841585-001-03-6'
'BRD-K94887716-003-02-9'
'BRD-K94979336-001-06-9'
'BRD-K95237249-001-05-9'
'BRD-K95309561-001-05-6'
'BRD-K95432622-001-03-8'
'BRD-K95554982-001-03-3'
'BRD-K95788524-001-02-4'
'BRD-K95821857-001-01-2'
'BRD-K95963688-001-01-7'
'BRD-K96119599-001-05-4'
'BRD-K96163925-001-06-5'
'BRD-K96188950-001-04-5'
'BRD-K96362535-001-02-4'
'BRD-K97158071-001-05-8'
'BRD-K97181089-310-03-0'
'BRD-K97309399-001-02-9'
'BRD-K97399794-335-03-1'
'BRD-K97487499-001-02-2'
'BRD-K97521363-001-04-7'
'BRD-K97530723-001-07-6'
'BRD-K97564742-050-05-3'
'BRD-K97688263-003-04-1'
'BRD-K97746869-001-05-6'
'BRD-K97799481-001-02-0'
'BRD-K98281970-001-02-6'
'BRD-K98530306-001-02-1'
'BRD-K98530306-003-05-0'
'BRD-K98582893-001-02-1'
'BRD-K98763141-001-06-8'
'BRD-K98769987-001-01-3'
'BRD-K99029477-001-02-6'
'BRD-K99107520-001-01-9'
'BRD-K99108905-001-02-0'
'BRD-K99121711-001-03-5'
'BRD-K99121711-003-02-3'
'BRD-K99300445-003-03-4'
'BRD-K99411983-001-02-3'
'BRD-K99586414-236-02-3'
'BRD-K99792991-001-02-6'
'BRD-K99946902-001-02-6'
'BRD-K99984802-098-03-2'
'BRD-K99984802-100-01-0'
