# Supplementary material for: High Content Analysis Across Signaling Modulation Treatments for Subcellular Target Identification Reveals Heterogeneity in Cellular Response
Source: Front Cell Dev Biol. 2021 Jan 7;8:594750. doi: 10.3389/fcell.2020.594750 (PMC7817946; doi:10.3389/fcell.2020.594750)
Supplement: Supplementary Table 3 — List of the profiled features. [file Table_3.XLSX]

## Sheet: All_Features
'Nuclei_AreaShape_Area'
'Nuclei_AreaShape_Eccentricity'
'Nuclei_AreaShape_EulerNumber'
'Nuclei_AreaShape_Extent'
'Nuclei_AreaShape_FormFactor'
'Nuclei_AreaShape_MajorAxisLength'
'Nuclei_AreaShape_MinorAxisLength'
'Nuclei_AreaShape_Orientation'
'Nuclei_AreaShape_Perimeter'
'Nuclei_AreaShape_Solidity'
'Nuclei_AreaShape_Zernike_0_0'
'Nuclei_AreaShape_Zernike_1_1'
'Nuclei_AreaShape_Zernike_2_0'
'Nuclei_AreaShape_Zernike_2_2'
'Nuclei_AreaShape_Zernike_3_1'
'Nuclei_AreaShape_Zernike_3_3'
'Nuclei_AreaShape_Zernike_4_0'
'Nuclei_AreaShape_Zernike_4_2'
'Nuclei_AreaShape_Zernike_4_4'
'Nuclei_AreaShape_Zernike_5_1'
'Nuclei_AreaShape_Zernike_5_3'
'Nuclei_AreaShape_Zernike_5_5'
'Nuclei_AreaShape_Zernike_6_0'
'Nuclei_AreaShape_Zernike_6_2'
'Nuclei_AreaShape_Zernike_6_4'
'Nuclei_AreaShape_Zernike_6_6'
'Nuclei_AreaShape_Zernike_7_1'
'Nuclei_AreaShape_Zernike_7_3'
'Nuclei_AreaShape_Zernike_7_5'
'Nuclei_AreaShape_Zernike_7_7'
'Nuclei_AreaShape_Zernike_8_0'
'Nuclei_AreaShape_Zernike_8_2'
'Nuclei_AreaShape_Zernike_8_4'
'Nuclei_AreaShape_Zernike_8_6'
'Nuclei_AreaShape_Zernike_8_8'
'Nuclei_AreaShape_Zernike_9_1'
'Nuclei_AreaShape_Zernike_9_3'
'Nuclei_AreaShape_Zernike_9_5'
'Nuclei_AreaShape_Zernike_9_7'
'Nuclei_AreaShape_Zernike_9_9'
'Nuclei_Children_Cells_Count'
'Nuclei_Children_Cytoplasm_Count'
'Nuclei_Intensity_IntegratedIntensityEdge_ER'
'Nuclei_Intensity_IntegratedIntensityEdge_Hoechst'
'Nuclei_Intensity_IntegratedIntensityEdge_Mito'
'Nuclei_Intensity_IntegratedIntensityEdge_Ph_golgi'
'Nuclei_Intensity_IntegratedIntensityEdge_Syto'
'Nuclei_Intensity_IntegratedIntensity_ER'
'Nuclei_Intensity_IntegratedIntensity_Hoechst'
'Nuclei_Intensity_IntegratedIntensity_Mito'
'Nuclei_Intensity_IntegratedIntensity_Ph_golgi'
'Nuclei_Intensity_IntegratedIntensity_Syto'
'Nuclei_Intensity_LowerQuartileIntensity_ER'
'Nuclei_Intensity_LowerQuartileIntensity_Hoechst'
'Nuclei_Intensity_LowerQuartileIntensity_Mito'
'Nuclei_Intensity_LowerQuartileIntensity_Ph_golgi'
'Nuclei_Intensity_LowerQuartileIntensity_Syto'
'Nuclei_Intensity_MassDisplacement_ER'
'Nuclei_Intensity_MassDisplacement_Hoechst'
'Nuclei_Intensity_MassDisplacement_Mito'
'Nuclei_Intensity_MassDisplacement_Ph_golgi'
'Nuclei_Intensity_MassDisplacement_Syto'
'Nuclei_Intensity_MaxIntensityEdge_ER'
'Nuclei_Intensity_MaxIntensityEdge_Hoechst'
'Nuclei_Intensity_MaxIntensityEdge_Mito'
'Nuclei_Intensity_MaxIntensityEdge_Ph_golgi'
'Nuclei_Intensity_MaxIntensityEdge_Syto'
'Nuclei_Intensity_MaxIntensity_ER'
'Nuclei_Intensity_MaxIntensity_Hoechst'
'Nuclei_Intensity_MaxIntensity_Mito'
'Nuclei_Intensity_MaxIntensity_Ph_golgi'
'Nuclei_Intensity_MaxIntensity_Syto'
'Nuclei_Intensity_MeanIntensityEdge_ER'
'Nuclei_Intensity_MeanIntensityEdge_Hoechst'
'Nuclei_Intensity_MeanIntensityEdge_Mito'
'Nuclei_Intensity_MeanIntensityEdge_Ph_golgi'
'Nuclei_Intensity_MeanIntensityEdge_Syto'
'Nuclei_Intensity_MeanIntensity_ER'
'Nuclei_Intensity_MeanIntensity_Hoechst'
'Nuclei_Intensity_MeanIntensity_Mito'
'Nuclei_Intensity_MeanIntensity_Ph_golgi'
'Nuclei_Intensity_MeanIntensity_Syto'
'Nuclei_Intensity_MedianIntensity_ER'
'Nuclei_Intensity_MedianIntensity_Hoechst'
'Nuclei_Intensity_MedianIntensity_Mito'
'Nuclei_Intensity_MedianIntensity_Ph_golgi'
'Nuclei_Intensity_MedianIntensity_Syto'
'Nuclei_Intensity_MinIntensityEdge_ER'
'Nuclei_Intensity_MinIntensityEdge_Hoechst'
'Nuclei_Intensity_MinIntensityEdge_Mito'
'Nuclei_Intensity_MinIntensityEdge_Ph_golgi'
'Nuclei_Intensity_MinIntensityEdge_Syto'
'Nuclei_Intensity_MinIntensity_ER'
'Nuclei_Intensity_MinIntensity_Hoechst'
'Nuclei_Intensity_MinIntensity_Mito'
'Nuclei_Intensity_MinIntensity_Ph_golgi'
'Nuclei_Intensity_MinIntensity_Syto'
'Nuclei_Intensity_StdIntensityEdge_ER'
'Nuclei_Intensity_StdIntensityEdge_Hoechst'
'Nuclei_Intensity_StdIntensityEdge_Mito'
'Nuclei_Intensity_StdIntensityEdge_Ph_golgi'
'Nuclei_Intensity_StdIntensityEdge_Syto'
'Nuclei_Intensity_StdIntensity_ER'
'Nuclei_Intensity_StdIntensity_Hoechst'
'Nuclei_Intensity_StdIntensity_Mito'
'Nuclei_Intensity_StdIntensity_Ph_golgi'
'Nuclei_Intensity_StdIntensity_Syto'
'Nuclei_Intensity_UpperQuartileIntensity_ER'
'Nuclei_Intensity_UpperQuartileIntensity_Hoechst'
'Nuclei_Intensity_UpperQuartileIntensity_Mito'
'Nuclei_Intensity_UpperQuartileIntensity_Ph_golgi'
'Nuclei_Intensity_UpperQuartileIntensity_Syto'
'Nuclei_Location_Center_X'
'Nuclei_Location_Center_Y'
'Nuclei_Neighbors_AngleBetweenNeighbors_1'
'Nuclei_Neighbors_FirstClosestDistance_1'
'Nuclei_Neighbors_FirstClosestObjectNumber_1'
'Nuclei_Neighbors_NumberOfNeighbors_1'
'Nuclei_Neighbors_PercentTouching_1'
'Nuclei_Neighbors_SecondClosestDistance_1'
'Nuclei_Neighbors_SecondClosestObjectNumber_1'
'Nuclei_Texture_AngularSecondMoment_ER_3'
'Nuclei_Texture_AngularSecondMoment_ER_5'
'Nuclei_Texture_AngularSecondMoment_Hoechst_3'
'Nuclei_Texture_AngularSecondMoment_Hoechst_5'
'Nuclei_Texture_AngularSecondMoment_Mito_3'
'Nuclei_Texture_AngularSecondMoment_Mito_5'
'Nuclei_Texture_AngularSecondMoment_Ph_golgi_3'
'Nuclei_Texture_AngularSecondMoment_Ph_golgi_5'
'Nuclei_Texture_AngularSecondMoment_Syto_3'
'Nuclei_Texture_AngularSecondMoment_Syto_5'
'Nuclei_Texture_Contrast_ER_3'
'Nuclei_Texture_Contrast_ER_5'
'Nuclei_Texture_Contrast_Hoechst_3'
'Nuclei_Texture_Contrast_Hoechst_5'
'Nuclei_Texture_Contrast_Mito_3'
'Nuclei_Texture_Contrast_Mito_5'
'Nuclei_Texture_Contrast_Ph_golgi_3'
'Nuclei_Texture_Contrast_Ph_golgi_5'
'Nuclei_Texture_Contrast_Syto_3'
'Nuclei_Texture_Contrast_Syto_5'
'Nuclei_Texture_Correlation_ER_3'
'Nuclei_Texture_Correlation_ER_5'
'Nuclei_Texture_Correlation_Hoechst_3'
'Nuclei_Texture_Correlation_Hoechst_5'
'Nuclei_Texture_Correlation_Mito_3'
'Nuclei_Texture_Correlation_Mito_5'
'Nuclei_Texture_Correlation_Ph_golgi_3'
'Nuclei_Texture_Correlation_Ph_golgi_5'
'Nuclei_Texture_Correlation_Syto_3'
'Nuclei_Texture_Correlation_Syto_5'
'Nuclei_Texture_DifferenceEntropy_ER_3'
'Nuclei_Texture_DifferenceEntropy_ER_5'
'Nuclei_Texture_DifferenceEntropy_Hoechst_3'
'Nuclei_Texture_DifferenceEntropy_Hoechst_5'
'Nuclei_Texture_DifferenceEntropy_Mito_3'
'Nuclei_Texture_DifferenceEntropy_Mito_5'
'Nuclei_Texture_DifferenceEntropy_Ph_golgi_3'
'Nuclei_Texture_DifferenceEntropy_Ph_golgi_5'
'Nuclei_Texture_DifferenceEntropy_Syto_3'
'Nuclei_Texture_DifferenceEntropy_Syto_5'
'Nuclei_Texture_DifferenceVariance_ER_3'
'Nuclei_Texture_DifferenceVariance_ER_5'
'Nuclei_Texture_DifferenceVariance_Hoechst_3'
'Nuclei_Texture_DifferenceVariance_Hoechst_5'
'Nuclei_Texture_DifferenceVariance_Mito_3'
'Nuclei_Texture_DifferenceVariance_Mito_5'
'Nuclei_Texture_DifferenceVariance_Ph_golgi_3'
'Nuclei_Texture_DifferenceVariance_Ph_golgi_5'
'Nuclei_Texture_DifferenceVariance_Syto_3'
'Nuclei_Texture_DifferenceVariance_Syto_5'
'Nuclei_Texture_Entropy_ER_3'
'Nuclei_Texture_Entropy_ER_5'
'Nuclei_Texture_Entropy_Hoechst_3'
'Nuclei_Texture_Entropy_Hoechst_5'
'Nuclei_Texture_Entropy_Mito_3'
'Nuclei_Texture_Entropy_Mito_5'
'Nuclei_Texture_Entropy_Ph_golgi_3'
'Nuclei_Texture_Entropy_Ph_golgi_5'
'Nuclei_Texture_Entropy_Syto_3'
'Nuclei_Texture_Entropy_Syto_5'
'Nuclei_Texture_Gabor_ER_3'
'Nuclei_Texture_Gabor_ER_5'
'Nuclei_Texture_Gabor_Hoechst_3'
'Nuclei_Texture_Gabor_Hoechst_5'
'Nuclei_Texture_Gabor_Mito_3'
'Nuclei_Texture_Gabor_Mito_5'
'Nuclei_Texture_Gabor_Ph_golgi_3'
'Nuclei_Texture_Gabor_Ph_golgi_5'
'Nuclei_Texture_Gabor_Syto_3'
'Nuclei_Texture_Gabor_Syto_5'
'Nuclei_Texture_InfoMeas1_ER_3'
'Nuclei_Texture_InfoMeas1_ER_5'
'Nuclei_Texture_InfoMeas1_Hoechst_3'
'Nuclei_Texture_InfoMeas1_Hoechst_5'
'Nuclei_Texture_InfoMeas1_Mito_3'
'Nuclei_Texture_InfoMeas1_Mito_5'
'Nuclei_Texture_InfoMeas1_Ph_golgi_3'
'Nuclei_Texture_InfoMeas1_Ph_golgi_5'
'Nuclei_Texture_InfoMeas1_Syto_3'
'Nuclei_Texture_InfoMeas1_Syto_5'
'Nuclei_Texture_InfoMeas2_ER_3'
'Nuclei_Texture_InfoMeas2_ER_5'
'Nuclei_Texture_InfoMeas2_Hoechst_3'
'Nuclei_Texture_InfoMeas2_Hoechst_5'
'Nuclei_Texture_InfoMeas2_Mito_3'
'Nuclei_Texture_InfoMeas2_Mito_5'
'Nuclei_Texture_InfoMeas2_Ph_golgi_3'
'Nuclei_Texture_InfoMeas2_Ph_golgi_5'
'Nuclei_Texture_InfoMeas2_Syto_3'
'Nuclei_Texture_InfoMeas2_Syto_5'
'Nuclei_Texture_InverseDifferenceMoment_ER_3'
'Nuclei_Texture_InverseDifferenceMoment_ER_5'
'Nuclei_Texture_InverseDifferenceMoment_Hoechst_3'
'Nuclei_Texture_InverseDifferenceMoment_Hoechst_5'
'Nuclei_Texture_InverseDifferenceMoment_Mito_3'
'Nuclei_Texture_InverseDifferenceMoment_Mito_5'
'Nuclei_Texture_InverseDifferenceMoment_Ph_golgi_3'
'Nuclei_Texture_InverseDifferenceMoment_Ph_golgi_5'
'Nuclei_Texture_InverseDifferenceMoment_Syto_3'
'Nuclei_Texture_InverseDifferenceMoment_Syto_5'
'Nuclei_Texture_SumAverage_ER_3'
'Nuclei_Texture_SumAverage_ER_5'
'Nuclei_Texture_SumAverage_Hoechst_3'
'Nuclei_Texture_SumAverage_Hoechst_5'
'Nuclei_Texture_SumAverage_Mito_3'
'Nuclei_Texture_SumAverage_Mito_5'
'Nuclei_Texture_SumAverage_Ph_golgi_3'
'Nuclei_Texture_SumAverage_Ph_golgi_5'
'Nuclei_Texture_SumAverage_Syto_3'
'Nuclei_Texture_SumAverage_Syto_5'
'Nuclei_Texture_SumEntropy_ER_3'
'Nuclei_Texture_SumEntropy_ER_5'
'Nuclei_Texture_SumEntropy_Hoechst_3'
'Nuclei_Texture_SumEntropy_Hoechst_5'
'Nuclei_Texture_SumEntropy_Mito_3'
'Nuclei_Texture_SumEntropy_Mito_5'
'Nuclei_Texture_SumEntropy_Ph_golgi_3'
'Nuclei_Texture_SumEntropy_Ph_golgi_5'
'Nuclei_Texture_SumEntropy_Syto_3'
'Nuclei_Texture_SumEntropy_Syto_5'
'Nuclei_Texture_SumVariance_ER_3'
'Nuclei_Texture_SumVariance_ER_5'
'Nuclei_Texture_SumVariance_Hoechst_3'
'Nuclei_Texture_SumVariance_Hoechst_5'
'Nuclei_Texture_SumVariance_Mito_3'
'Nuclei_Texture_SumVariance_Mito_5'
'Nuclei_Texture_SumVariance_Ph_golgi_3'
'Nuclei_Texture_SumVariance_Ph_golgi_5'
'Nuclei_Texture_SumVariance_Syto_3'
'Nuclei_Texture_SumVariance_Syto_5'
'Nuclei_Texture_Variance_ER_3'
'Nuclei_Texture_Variance_ER_5'
'Nuclei_Texture_Variance_Hoechst_3'
'Nuclei_Texture_Variance_Hoechst_5'
'Nuclei_Texture_Variance_Mito_3'
'Nuclei_Texture_Variance_Mito_5'
'Nuclei_Texture_Variance_Ph_golgi_3'
'Nuclei_Texture_Variance_Ph_golgi_5'
'Nuclei_Texture_Variance_Syto_3'
'Nuclei_Texture_Variance_Syto_5'
'Cells_AreaShape_Area'
'Cells_AreaShape_Eccentricity'
'Cells_AreaShape_EulerNumber'
'Cells_AreaShape_Extent'
'Cells_AreaShape_FormFactor'
'Cells_AreaShape_MajorAxisLength'
'Cells_AreaShape_MinorAxisLength'
'Cells_AreaShape_Orientation'
'Cells_AreaShape_Perimeter'
'Cells_AreaShape_Solidity'
'Cells_AreaShape_Zernike_0_0'
'Cells_AreaShape_Zernike_1_1'
'Cells_AreaShape_Zernike_2_0'
'Cells_AreaShape_Zernike_2_2'
'Cells_AreaShape_Zernike_3_1'
'Cells_AreaShape_Zernike_3_3'
'Cells_AreaShape_Zernike_4_0'
'Cells_AreaShape_Zernike_4_2'
'Cells_AreaShape_Zernike_4_4'
'Cells_AreaShape_Zernike_5_1'
'Cells_AreaShape_Zernike_5_3'
'Cells_AreaShape_Zernike_5_5'
'Cells_AreaShape_Zernike_6_0'
'Cells_AreaShape_Zernike_6_2'
'Cells_AreaShape_Zernike_6_4'
'Cells_AreaShape_Zernike_6_6'
'Cells_AreaShape_Zernike_7_1'
'Cells_AreaShape_Zernike_7_3'
'Cells_AreaShape_Zernike_7_5'
'Cells_AreaShape_Zernike_7_7'
'Cells_AreaShape_Zernike_8_0'
'Cells_AreaShape_Zernike_8_2'
'Cells_AreaShape_Zernike_8_4'
'Cells_AreaShape_Zernike_8_6'
'Cells_AreaShape_Zernike_8_8'
'Cells_AreaShape_Zernike_9_1'
'Cells_AreaShape_Zernike_9_3'
'Cells_AreaShape_Zernike_9_5'
'Cells_AreaShape_Zernike_9_7'
'Cells_AreaShape_Zernike_9_9'
'Cells_Children_Cytoplasm_Count'
'Cells_Intensity_IntegratedIntensityEdge_ER'
'Cells_Intensity_IntegratedIntensityEdge_Hoechst'
'Cells_Intensity_IntegratedIntensityEdge_Mito'
'Cells_Intensity_IntegratedIntensityEdge_Ph_golgi'
'Cells_Intensity_IntegratedIntensityEdge_Syto'
'Cells_Intensity_IntegratedIntensity_ER'
'Cells_Intensity_IntegratedIntensity_Hoechst'
'Cells_Intensity_IntegratedIntensity_Mito'
'Cells_Intensity_IntegratedIntensity_Ph_golgi'
'Cells_Intensity_IntegratedIntensity_Syto'
'Cells_Intensity_LowerQuartileIntensity_ER'
'Cells_Intensity_LowerQuartileIntensity_Hoechst'
'Cells_Intensity_LowerQuartileIntensity_Mito'
'Cells_Intensity_LowerQuartileIntensity_Ph_golgi'
'Cells_Intensity_LowerQuartileIntensity_Syto'
'Cells_Intensity_MassDisplacement_ER'
'Cells_Intensity_MassDisplacement_Hoechst'
'Cells_Intensity_MassDisplacement_Mito'
'Cells_Intensity_MassDisplacement_Ph_golgi'
'Cells_Intensity_MassDisplacement_Syto'
'Cells_Intensity_MaxIntensityEdge_ER'
'Cells_Intensity_MaxIntensityEdge_Hoechst'
'Cells_Intensity_MaxIntensityEdge_Mito'
'Cells_Intensity_MaxIntensityEdge_Ph_golgi'
'Cells_Intensity_MaxIntensityEdge_Syto'
'Cells_Intensity_MaxIntensity_ER'
'Cells_Intensity_MaxIntensity_Hoechst'
'Cells_Intensity_MaxIntensity_Mito'
'Cells_Intensity_MaxIntensity_Ph_golgi'
'Cells_Intensity_MaxIntensity_Syto'
'Cells_Intensity_MeanIntensityEdge_ER'
'Cells_Intensity_MeanIntensityEdge_Hoechst'
'Cells_Intensity_MeanIntensityEdge_Mito'
'Cells_Intensity_MeanIntensityEdge_Ph_golgi'
'Cells_Intensity_MeanIntensityEdge_Syto'
'Cells_Intensity_MeanIntensity_ER'
'Cells_Intensity_MeanIntensity_Hoechst'
'Cells_Intensity_MeanIntensity_Mito'
'Cells_Intensity_MeanIntensity_Ph_golgi'
'Cells_Intensity_MeanIntensity_Syto'
'Cells_Intensity_MedianIntensity_ER'
'Cells_Intensity_MedianIntensity_Hoechst'
'Cells_Intensity_MedianIntensity_Mito'
'Cells_Intensity_MedianIntensity_Ph_golgi'
'Cells_Intensity_MedianIntensity_Syto'
'Cells_Intensity_MinIntensityEdge_ER'
'Cells_Intensity_MinIntensityEdge_Hoechst'
'Cells_Intensity_MinIntensityEdge_Mito'
'Cells_Intensity_MinIntensityEdge_Ph_golgi'
'Cells_Intensity_MinIntensityEdge_Syto'
'Cells_Intensity_MinIntensity_ER'
'Cells_Intensity_MinIntensity_Hoechst'
'Cells_Intensity_MinIntensity_Mito'
'Cells_Intensity_MinIntensity_Ph_golgi'
'Cells_Intensity_MinIntensity_Syto'
'Cells_Intensity_StdIntensityEdge_ER'
'Cells_Intensity_StdIntensityEdge_Hoechst'
'Cells_Intensity_StdIntensityEdge_Mito'
'Cells_Intensity_StdIntensityEdge_Ph_golgi'
'Cells_Intensity_StdIntensityEdge_Syto'
'Cells_Intensity_StdIntensity_ER'
'Cells_Intensity_StdIntensity_Hoechst'
'Cells_Intensity_StdIntensity_Mito'
'Cells_Intensity_StdIntensity_Ph_golgi'
'Cells_Intensity_StdIntensity_Syto'
'Cells_Intensity_UpperQuartileIntensity_ER'
'Cells_Intensity_UpperQuartileIntensity_Hoechst'
'Cells_Intensity_UpperQuartileIntensity_Mito'
'Cells_Intensity_UpperQuartileIntensity_Ph_golgi'
'Cells_Intensity_UpperQuartileIntensity_Syto'
'Cells_Location_Center_X'
'Cells_Location_Center_Y'
'Cells_Neighbors_AngleBetweenNeighbors_5'
'Cells_Neighbors_FirstClosestDistance_5'
'Cells_Neighbors_FirstClosestObjectNumber_5'
'Cells_Neighbors_NumberOfNeighbors_5'
'Cells_Neighbors_PercentTouching_5'
'Cells_Neighbors_SecondClosestDistance_5'
'Cells_Neighbors_SecondClosestObjectNumber_5'
'Cells_Parent_Nuclei'
'Cells_RadialDistribution_FracAtD_ER_1of4'
'Cells_RadialDistribution_FracAtD_ER_2of4'
'Cells_RadialDistribution_FracAtD_ER_3of4'
'Cells_RadialDistribution_FracAtD_ER_4of4'
'Cells_RadialDistribution_FracAtD_Mito_1of4'
'Cells_RadialDistribution_FracAtD_Mito_2of4'
'Cells_RadialDistribution_FracAtD_Mito_3of4'
'Cells_RadialDistribution_FracAtD_Mito_4of4'
'Cells_RadialDistribution_FracAtD_Ph_golgi_1of4'
'Cells_RadialDistribution_FracAtD_Ph_golgi_2of4'
'Cells_RadialDistribution_FracAtD_Ph_golgi_3of4'
'Cells_RadialDistribution_FracAtD_Ph_golgi_4of4'
'Cells_RadialDistribution_FracAtD_Syto_1of4'
'Cells_RadialDistribution_FracAtD_Syto_2of4'
'Cells_RadialDistribution_FracAtD_Syto_3of4'
'Cells_RadialDistribution_FracAtD_Syto_4of4'
'Cells_RadialDistribution_MeanFrac_ER_1of4'
'Cells_RadialDistribution_MeanFrac_ER_2of4'
'Cells_RadialDistribution_MeanFrac_ER_3of4'
'Cells_RadialDistribution_MeanFrac_ER_4of4'
'Cells_RadialDistribution_MeanFrac_Mito_1of4'
'Cells_RadialDistribution_MeanFrac_Mito_2of4'
'Cells_RadialDistribution_MeanFrac_Mito_3of4'
'Cells_RadialDistribution_MeanFrac_Mito_4of4'
'Cells_RadialDistribution_MeanFrac_Ph_golgi_1of4'
'Cells_RadialDistribution_MeanFrac_Ph_golgi_2of4'
'Cells_RadialDistribution_MeanFrac_Ph_golgi_3of4'
'Cells_RadialDistribution_MeanFrac_Ph_golgi_4of4'
'Cells_RadialDistribution_MeanFrac_Syto_1of4'
'Cells_RadialDistribution_MeanFrac_Syto_2of4'
'Cells_RadialDistribution_MeanFrac_Syto_3of4'
'Cells_RadialDistribution_MeanFrac_Syto_4of4'
'Cells_RadialDistribution_RadialCV_ER_1of4'
'Cells_RadialDistribution_RadialCV_ER_2of4'
'Cells_RadialDistribution_RadialCV_ER_3of4'
'Cells_RadialDistribution_RadialCV_ER_4of4'
'Cells_RadialDistribution_RadialCV_Mito_1of4'
'Cells_RadialDistribution_RadialCV_Mito_2of4'
'Cells_RadialDistribution_RadialCV_Mito_3of4'
'Cells_RadialDistribution_RadialCV_Mito_4of4'
'Cells_RadialDistribution_RadialCV_Ph_golgi_1of4'
'Cells_RadialDistribution_RadialCV_Ph_golgi_2of4'
'Cells_RadialDistribution_RadialCV_Ph_golgi_3of4'
'Cells_RadialDistribution_RadialCV_Ph_golgi_4of4'
'Cells_RadialDistribution_RadialCV_Syto_1of4'
'Cells_RadialDistribution_RadialCV_Syto_2of4'
'Cells_RadialDistribution_RadialCV_Syto_3of4'
'Cells_RadialDistribution_RadialCV_Syto_4of4'
'Cells_Texture_AngularSecondMoment_ER_3'
'Cells_Texture_AngularSecondMoment_ER_5'
'Cells_Texture_AngularSecondMoment_Hoechst_3'
'Cells_Texture_AngularSecondMoment_Hoechst_5'
'Cells_Texture_AngularSecondMoment_Mito_3'
'Cells_Texture_AngularSecondMoment_Mito_5'
'Cells_Texture_AngularSecondMoment_Ph_golgi_3'
'Cells_Texture_AngularSecondMoment_Ph_golgi_5'
'Cells_Texture_AngularSecondMoment_Syto_3'
'Cells_Texture_AngularSecondMoment_Syto_5'
'Cells_Texture_Contrast_ER_3'
'Cells_Texture_Contrast_ER_5'
'Cells_Texture_Contrast_Hoechst_3'
'Cells_Texture_Contrast_Hoechst_5'
'Cells_Texture_Contrast_Mito_3'
'Cells_Texture_Contrast_Mito_5'
'Cells_Texture_Contrast_Ph_golgi_3'
'Cells_Texture_Contrast_Ph_golgi_5'
'Cells_Texture_Contrast_Syto_3'
'Cells_Texture_Contrast_Syto_5'
'Cells_Texture_Correlation_ER_3'
'Cells_Texture_Correlation_ER_5'
'Cells_Texture_Correlation_Hoechst_3'
'Cells_Texture_Correlation_Hoechst_5'
'Cells_Texture_Correlation_Mito_3'
'Cells_Texture_Correlation_Mito_5'
'Cells_Texture_Correlation_Ph_golgi_3'
'Cells_Texture_Correlation_Ph_golgi_5'
'Cells_Texture_Correlation_Syto_3'
'Cells_Texture_Correlation_Syto_5'
'Cells_Texture_DifferenceEntropy_ER_3'
'Cells_Texture_DifferenceEntropy_ER_5'
'Cells_Texture_DifferenceEntropy_Hoechst_3'
'Cells_Texture_DifferenceEntropy_Hoechst_5'
'Cells_Texture_DifferenceEntropy_Mito_3'
'Cells_Texture_DifferenceEntropy_Mito_5'
'Cells_Texture_DifferenceEntropy_Ph_golgi_3'
'Cells_Texture_DifferenceEntropy_Ph_golgi_5'
'Cells_Texture_DifferenceEntropy_Syto_3'
'Cells_Texture_DifferenceEntropy_Syto_5'
'Cells_Texture_DifferenceVariance_ER_3'
'Cells_Texture_DifferenceVariance_ER_5'
'Cells_Texture_DifferenceVariance_Hoechst_3'
'Cells_Texture_DifferenceVariance_Hoechst_5'
'Cells_Texture_DifferenceVariance_Mito_3'
'Cells_Texture_DifferenceVariance_Mito_5'
'Cells_Texture_DifferenceVariance_Ph_golgi_3'
'Cells_Texture_DifferenceVariance_Ph_golgi_5'
'Cells_Texture_DifferenceVariance_Syto_3'
'Cells_Texture_DifferenceVariance_Syto_5'
'Cells_Texture_Entropy_ER_3'
'Cells_Texture_Entropy_ER_5'
'Cells_Texture_Entropy_Hoechst_3'
'Cells_Texture_Entropy_Hoechst_5'
'Cells_Texture_Entropy_Mito_3'
'Cells_Texture_Entropy_Mito_5'
'Cells_Texture_Entropy_Ph_golgi_3'
'Cells_Texture_Entropy_Ph_golgi_5'
'Cells_Texture_Entropy_Syto_3'
'Cells_Texture_Entropy_Syto_5'
'Cells_Texture_Gabor_ER_3'
'Cells_Texture_Gabor_ER_5'
'Cells_Texture_Gabor_Hoechst_3'
'Cells_Texture_Gabor_Hoechst_5'
'Cells_Texture_Gabor_Mito_3'
'Cells_Texture_Gabor_Mito_5'
'Cells_Texture_Gabor_Ph_golgi_3'
'Cells_Texture_Gabor_Ph_golgi_5'
'Cells_Texture_Gabor_Syto_3'
'Cells_Texture_Gabor_Syto_5'
'Cells_Texture_InfoMeas1_ER_3'
'Cells_Texture_InfoMeas1_ER_5'
'Cells_Texture_InfoMeas1_Hoechst_3'
'Cells_Texture_InfoMeas1_Hoechst_5'
'Cells_Texture_InfoMeas1_Mito_3'
'Cells_Texture_InfoMeas1_Mito_5'
'Cells_Texture_InfoMeas1_Ph_golgi_3'
'Cells_Texture_InfoMeas1_Ph_golgi_5'
'Cells_Texture_InfoMeas1_Syto_3'
'Cells_Texture_InfoMeas1_Syto_5'
'Cells_Texture_InfoMeas2_ER_3'
'Cells_Texture_InfoMeas2_ER_5'
'Cells_Texture_InfoMeas2_Hoechst_3'
'Cells_Texture_InfoMeas2_Hoechst_5'
'Cells_Texture_InfoMeas2_Mito_3'
'Cells_Texture_InfoMeas2_Mito_5'
'Cells_Texture_InfoMeas2_Ph_golgi_3'
'Cells_Texture_InfoMeas2_Ph_golgi_5'
'Cells_Texture_InfoMeas2_Syto_3'
'Cells_Texture_InfoMeas2_Syto_5'
'Cells_Texture_InverseDifferenceMoment_ER_3'
'Cells_Texture_InverseDifferenceMoment_ER_5'
'Cells_Texture_InverseDifferenceMoment_Hoechst_3'
'Cells_Texture_InverseDifferenceMoment_Hoechst_5'
'Cells_Texture_InverseDifferenceMoment_Mito_3'
'Cells_Texture_InverseDifferenceMoment_Mito_5'
'Cells_Texture_InverseDifferenceMoment_Ph_golgi_3'
'Cells_Texture_InverseDifferenceMoment_Ph_golgi_5'
'Cells_Texture_InverseDifferenceMoment_Syto_3'
'Cells_Texture_InverseDifferenceMoment_Syto_5'
'Cells_Texture_SumAverage_ER_3'
'Cells_Texture_SumAverage_ER_5'
'Cells_Texture_SumAverage_Hoechst_3'
'Cells_Texture_SumAverage_Hoechst_5'
'Cells_Texture_SumAverage_Mito_3'
'Cells_Texture_SumAverage_Mito_5'
'Cells_Texture_SumAverage_Ph_golgi_3'
'Cells_Texture_SumAverage_Ph_golgi_5'
'Cells_Texture_SumAverage_Syto_3'
'Cells_Texture_SumAverage_Syto_5'
'Cells_Texture_SumEntropy_ER_3'
'Cells_Texture_SumEntropy_ER_5'
'Cells_Texture_SumEntropy_Hoechst_3'
'Cells_Texture_SumEntropy_Hoechst_5'
'Cells_Texture_SumEntropy_Mito_3'
'Cells_Texture_SumEntropy_Mito_5'
'Cells_Texture_SumEntropy_Ph_golgi_3'
'Cells_Texture_SumEntropy_Ph_golgi_5'
'Cells_Texture_SumEntropy_Syto_3'
'Cells_Texture_SumEntropy_Syto_5'
'Cells_Texture_SumVariance_ER_3'
'Cells_Texture_SumVariance_ER_5'
'Cells_Texture_SumVariance_Hoechst_3'
'Cells_Texture_SumVariance_Hoechst_5'
'Cells_Texture_SumVariance_Mito_3'
'Cells_Texture_SumVariance_Mito_5'
'Cells_Texture_SumVariance_Ph_golgi_3'
'Cells_Texture_SumVariance_Ph_golgi_5'
'Cells_Texture_SumVariance_Syto_3'
'Cells_Texture_SumVariance_Syto_5'
'Cells_Texture_Variance_ER_3'
'Cells_Texture_Variance_ER_5'
'Cells_Texture_Variance_Hoechst_3'
'Cells_Texture_Variance_Hoechst_5'
'Cells_Texture_Variance_Mito_3'
'Cells_Texture_Variance_Mito_5'
'Cells_Texture_Variance_Ph_golgi_3'
'Cells_Texture_Variance_Ph_golgi_5'
'Cells_Texture_Variance_Syto_3'
'Cells_Texture_Variance_Syto_5'
'Cytoplasm_AreaShape_Area'
'Cytoplasm_AreaShape_Eccentricity'
'Cytoplasm_AreaShape_EulerNumber'
'Cytoplasm_AreaShape_Extent'
'Cytoplasm_AreaShape_FormFactor'
'Cytoplasm_AreaShape_MajorAxisLength'
'Cytoplasm_AreaShape_MinorAxisLength'
'Cytoplasm_AreaShape_Orientation'
'Cytoplasm_AreaShape_Perimeter'
'Cytoplasm_AreaShape_Solidity'
'Cytoplasm_AreaShape_Zernike_0_0'
'Cytoplasm_AreaShape_Zernike_1_1'
'Cytoplasm_AreaShape_Zernike_2_0'
'Cytoplasm_AreaShape_Zernike_2_2'
'Cytoplasm_AreaShape_Zernike_3_1'
'Cytoplasm_AreaShape_Zernike_3_3'
'Cytoplasm_AreaShape_Zernike_4_0'
'Cytoplasm_AreaShape_Zernike_4_2'
'Cytoplasm_AreaShape_Zernike_4_4'
'Cytoplasm_AreaShape_Zernike_5_1'
'Cytoplasm_AreaShape_Zernike_5_3'
'Cytoplasm_AreaShape_Zernike_5_5'
'Cytoplasm_AreaShape_Zernike_6_0'
'Cytoplasm_AreaShape_Zernike_6_2'
'Cytoplasm_AreaShape_Zernike_6_4'
'Cytoplasm_AreaShape_Zernike_6_6'
'Cytoplasm_AreaShape_Zernike_7_1'
'Cytoplasm_AreaShape_Zernike_7_3'
'Cytoplasm_AreaShape_Zernike_7_5'
'Cytoplasm_AreaShape_Zernike_7_7'
'Cytoplasm_AreaShape_Zernike_8_0'
'Cytoplasm_AreaShape_Zernike_8_2'
'Cytoplasm_AreaShape_Zernike_8_4'
'Cytoplasm_AreaShape_Zernike_8_6'
'Cytoplasm_AreaShape_Zernike_8_8'
'Cytoplasm_AreaShape_Zernike_9_1'
'Cytoplasm_AreaShape_Zernike_9_3'
'Cytoplasm_AreaShape_Zernike_9_5'
'Cytoplasm_AreaShape_Zernike_9_7'
'Cytoplasm_AreaShape_Zernike_9_9'
'Cytoplasm_Intensity_IntegratedIntensityEdge_ER'
'Cytoplasm_Intensity_IntegratedIntensityEdge_Hoechst'
'Cytoplasm_Intensity_IntegratedIntensityEdge_Mito'
'Cytoplasm_Intensity_IntegratedIntensityEdge_Ph_golgi'
'Cytoplasm_Intensity_IntegratedIntensityEdge_Syto'
'Cytoplasm_Intensity_IntegratedIntensity_ER'
'Cytoplasm_Intensity_IntegratedIntensity_Hoechst'
'Cytoplasm_Intensity_IntegratedIntensity_Mito'
'Cytoplasm_Intensity_IntegratedIntensity_Ph_golgi'
'Cytoplasm_Intensity_IntegratedIntensity_Syto'
'Cytoplasm_Intensity_LowerQuartileIntensity_ER'
'Cytoplasm_Intensity_LowerQuartileIntensity_Hoechst'
'Cytoplasm_Intensity_LowerQuartileIntensity_Mito'
'Cytoplasm_Intensity_LowerQuartileIntensity_Ph_golgi'
'Cytoplasm_Intensity_LowerQuartileIntensity_Syto'
'Cytoplasm_Intensity_MassDisplacement_ER'
'Cytoplasm_Intensity_MassDisplacement_Hoechst'
'Cytoplasm_Intensity_MassDisplacement_Mito'
'Cytoplasm_Intensity_MassDisplacement_Ph_golgi'
'Cytoplasm_Intensity_MassDisplacement_Syto'
'Cytoplasm_Intensity_MaxIntensityEdge_ER'
'Cytoplasm_Intensity_MaxIntensityEdge_Hoechst'
'Cytoplasm_Intensity_MaxIntensityEdge_Mito'
'Cytoplasm_Intensity_MaxIntensityEdge_Ph_golgi'
'Cytoplasm_Intensity_MaxIntensityEdge_Syto'
'Cytoplasm_Intensity_MaxIntensity_ER'
'Cytoplasm_Intensity_MaxIntensity_Hoechst'
'Cytoplasm_Intensity_MaxIntensity_Mito'
'Cytoplasm_Intensity_MaxIntensity_Ph_golgi'
'Cytoplasm_Intensity_MaxIntensity_Syto'
'Cytoplasm_Intensity_MeanIntensityEdge_ER'
'Cytoplasm_Intensity_MeanIntensityEdge_Hoechst'
'Cytoplasm_Intensity_MeanIntensityEdge_Mito'
'Cytoplasm_Intensity_MeanIntensityEdge_Ph_golgi'
'Cytoplasm_Intensity_MeanIntensityEdge_Syto'
'Cytoplasm_Intensity_MeanIntensity_ER'
'Cytoplasm_Intensity_MeanIntensity_Hoechst'
'Cytoplasm_Intensity_MeanIntensity_Mito'
'Cytoplasm_Intensity_MeanIntensity_Ph_golgi'
'Cytoplasm_Intensity_MeanIntensity_Syto'
'Cytoplasm_Intensity_MedianIntensity_ER'
'Cytoplasm_Intensity_MedianIntensity_Hoechst'
'Cytoplasm_Intensity_MedianIntensity_Mito'
'Cytoplasm_Intensity_MedianIntensity_Ph_golgi'
'Cytoplasm_Intensity_MedianIntensity_Syto'
'Cytoplasm_Intensity_MinIntensityEdge_ER'
'Cytoplasm_Intensity_MinIntensityEdge_Hoechst'
'Cytoplasm_Intensity_MinIntensityEdge_Mito'
'Cytoplasm_Intensity_MinIntensityEdge_Ph_golgi'
'Cytoplasm_Intensity_MinIntensityEdge_Syto'
'Cytoplasm_Intensity_MinIntensity_ER'
'Cytoplasm_Intensity_MinIntensity_Hoechst'
'Cytoplasm_Intensity_MinIntensity_Mito'
'Cytoplasm_Intensity_MinIntensity_Ph_golgi'
'Cytoplasm_Intensity_MinIntensity_Syto'
'Cytoplasm_Intensity_StdIntensityEdge_ER'
'Cytoplasm_Intensity_StdIntensityEdge_Hoechst'
'Cytoplasm_Intensity_StdIntensityEdge_Mito'
'Cytoplasm_Intensity_StdIntensityEdge_Ph_golgi'
'Cytoplasm_Intensity_StdIntensityEdge_Syto'
'Cytoplasm_Intensity_StdIntensity_ER'
'Cytoplasm_Intensity_StdIntensity_Hoechst'
'Cytoplasm_Intensity_StdIntensity_Mito'
'Cytoplasm_Intensity_StdIntensity_Ph_golgi'
'Cytoplasm_Intensity_StdIntensity_Syto'
'Cytoplasm_Intensity_UpperQuartileIntensity_ER'
'Cytoplasm_Intensity_UpperQuartileIntensity_Hoechst'
'Cytoplasm_Intensity_UpperQuartileIntensity_Mito'
'Cytoplasm_Intensity_UpperQuartileIntensity_Ph_golgi'
'Cytoplasm_Intensity_UpperQuartileIntensity_Syto'
'Cytoplasm_Location_Center_X'
'Cytoplasm_Location_Center_Y'
'Cytoplasm_Parent_Cells'
'Cytoplasm_Parent_Nuclei'
'Cytoplasm_Texture_AngularSecondMoment_ER_3'
'Cytoplasm_Texture_AngularSecondMoment_ER_5'
'Cytoplasm_Texture_AngularSecondMoment_Hoechst_3'
'Cytoplasm_Texture_AngularSecondMoment_Hoechst_5'
'Cytoplasm_Texture_AngularSecondMoment_Mito_3'
'Cytoplasm_Texture_AngularSecondMoment_Mito_5'
'Cytoplasm_Texture_AngularSecondMoment_Ph_golgi_3'
'Cytoplasm_Texture_AngularSecondMoment_Ph_golgi_5'
'Cytoplasm_Texture_AngularSecondMoment_Syto_3'
'Cytoplasm_Texture_AngularSecondMoment_Syto_5'
'Cytoplasm_Texture_Contrast_ER_3'
'Cytoplasm_Texture_Contrast_ER_5'
'Cytoplasm_Texture_Contrast_Hoechst_3'
'Cytoplasm_Texture_Contrast_Hoechst_5'
'Cytoplasm_Texture_Contrast_Mito_3'
'Cytoplasm_Texture_Contrast_Mito_5'
'Cytoplasm_Texture_Contrast_Ph_golgi_3'
'Cytoplasm_Texture_Contrast_Ph_golgi_5'
'Cytoplasm_Texture_Contrast_Syto_3'
'Cytoplasm_Texture_Contrast_Syto_5'
'Cytoplasm_Texture_Correlation_ER_3'
'Cytoplasm_Texture_Correlation_ER_5'
'Cytoplasm_Texture_Correlation_Hoechst_3'
'Cytoplasm_Texture_Correlation_Hoechst_5'
'Cytoplasm_Texture_Correlation_Mito_3'
'Cytoplasm_Texture_Correlation_Mito_5'
'Cytoplasm_Texture_Correlation_Ph_golgi_3'
'Cytoplasm_Texture_Correlation_Ph_golgi_5'
'Cytoplasm_Texture_Correlation_Syto_3'
'Cytoplasm_Texture_Correlation_Syto_5'
'Cytoplasm_Texture_DifferenceEntropy_ER_3'
'Cytoplasm_Texture_DifferenceEntropy_ER_5'
'Cytoplasm_Texture_DifferenceEntropy_Hoechst_3'
'Cytoplasm_Texture_DifferenceEntropy_Hoechst_5'
'Cytoplasm_Texture_DifferenceEntropy_Mito_3'
'Cytoplasm_Texture_DifferenceEntropy_Mito_5'
'Cytoplasm_Texture_DifferenceEntropy_Ph_golgi_3'
'Cytoplasm_Texture_DifferenceEntropy_Ph_golgi_5'
'Cytoplasm_Texture_DifferenceEntropy_Syto_3'
'Cytoplasm_Texture_DifferenceEntropy_Syto_5'
'Cytoplasm_Texture_DifferenceVariance_ER_3'
'Cytoplasm_Texture_DifferenceVariance_ER_5'
'Cytoplasm_Texture_DifferenceVariance_Hoechst_3'
'Cytoplasm_Texture_DifferenceVariance_Hoechst_5'
'Cytoplasm_Texture_DifferenceVariance_Mito_3'
'Cytoplasm_Texture_DifferenceVariance_Mito_5'
'Cytoplasm_Texture_DifferenceVariance_Ph_golgi_3'
'Cytoplasm_Texture_DifferenceVariance_Ph_golgi_5'
'Cytoplasm_Texture_DifferenceVariance_Syto_3'
'Cytoplasm_Texture_DifferenceVariance_Syto_5'
'Cytoplasm_Texture_Entropy_ER_3'
'Cytoplasm_Texture_Entropy_ER_5'
'Cytoplasm_Texture_Entropy_Hoechst_3'
'Cytoplasm_Texture_Entropy_Hoechst_5'
'Cytoplasm_Texture_Entropy_Mito_3'
'Cytoplasm_Texture_Entropy_Mito_5'
'Cytoplasm_Texture_Entropy_Ph_golgi_3'
'Cytoplasm_Texture_Entropy_Ph_golgi_5'
'Cytoplasm_Texture_Entropy_Syto_3'
'Cytoplasm_Texture_Entropy_Syto_5'
'Cytoplasm_Texture_Gabor_ER_3'
'Cytoplasm_Texture_Gabor_ER_5'
'Cytoplasm_Texture_Gabor_Hoechst_3'
'Cytoplasm_Texture_Gabor_Hoechst_5'
'Cytoplasm_Texture_Gabor_Mito_3'
'Cytoplasm_Texture_Gabor_Mito_5'
'Cytoplasm_Texture_Gabor_Ph_golgi_3'
'Cytoplasm_Texture_Gabor_Ph_golgi_5'
'Cytoplasm_Texture_Gabor_Syto_3'
'Cytoplasm_Texture_Gabor_Syto_5'
'Cytoplasm_Texture_InfoMeas1_ER_3'
'Cytoplasm_Texture_InfoMeas1_ER_5'
'Cytoplasm_Texture_InfoMeas1_Hoechst_3'
'Cytoplasm_Texture_InfoMeas1_Hoechst_5'
'Cytoplasm_Texture_InfoMeas1_Mito_3'
'Cytoplasm_Texture_InfoMeas1_Mito_5'
'Cytoplasm_Texture_InfoMeas1_Ph_golgi_3'
'Cytoplasm_Texture_InfoMeas1_Ph_golgi_5'
'Cytoplasm_Texture_InfoMeas1_Syto_3'
'Cytoplasm_Texture_InfoMeas1_Syto_5'
'Cytoplasm_Texture_InfoMeas2_ER_3'
'Cytoplasm_Texture_InfoMeas2_ER_5'
'Cytoplasm_Texture_InfoMeas2_Hoechst_3'
'Cytoplasm_Texture_InfoMeas2_Hoechst_5'
'Cytoplasm_Texture_InfoMeas2_Mito_3'
'Cytoplasm_Texture_InfoMeas2_Mito_5'
'Cytoplasm_Texture_InfoMeas2_Ph_golgi_3'
'Cytoplasm_Texture_InfoMeas2_Ph_golgi_5'
'Cytoplasm_Texture_InfoMeas2_Syto_3'
'Cytoplasm_Texture_InfoMeas2_Syto_5'
'Cytoplasm_Texture_InverseDifferenceMoment_ER_3'
'Cytoplasm_Texture_InverseDifferenceMoment_ER_5'
'Cytoplasm_Texture_InverseDifferenceMoment_Hoechst_3'
'Cytoplasm_Texture_InverseDifferenceMoment_Hoechst_5'
'Cytoplasm_Texture_InverseDifferenceMoment_Mito_3'
'Cytoplasm_Texture_InverseDifferenceMoment_Mito_5'
'Cytoplasm_Texture_InverseDifferenceMoment_Ph_golgi_3'
'Cytoplasm_Texture_InverseDifferenceMoment_Ph_golgi_5'
'Cytoplasm_Texture_InverseDifferenceMoment_Syto_3'
'Cytoplasm_Texture_InverseDifferenceMoment_Syto_5'
'Cytoplasm_Texture_SumAverage_ER_3'
'Cytoplasm_Texture_SumAverage_ER_5'
'Cytoplasm_Texture_SumAverage_Hoechst_3'
'Cytoplasm_Texture_SumAverage_Hoechst_5'
'Cytoplasm_Texture_SumAverage_Mito_3'
'Cytoplasm_Texture_SumAverage_Mito_5'
'Cytoplasm_Texture_SumAverage_Ph_golgi_3'
'Cytoplasm_Texture_SumAverage_Ph_golgi_5'
'Cytoplasm_Texture_SumAverage_Syto_3'
'Cytoplasm_Texture_SumAverage_Syto_5'
'Cytoplasm_Texture_SumEntropy_ER_3'
'Cytoplasm_Texture_SumEntropy_ER_5'
'Cytoplasm_Texture_SumEntropy_Hoechst_3'
'Cytoplasm_Texture_SumEntropy_Hoechst_5'
'Cytoplasm_Texture_SumEntropy_Mito_3'
'Cytoplasm_Texture_SumEntropy_Mito_5'
'Cytoplasm_Texture_SumEntropy_Ph_golgi_3'
'Cytoplasm_Texture_SumEntropy_Ph_golgi_5'
'Cytoplasm_Texture_SumEntropy_Syto_3'
'Cytoplasm_Texture_SumEntropy_Syto_5'
'Cytoplasm_Texture_SumVariance_ER_3'
'Cytoplasm_Texture_SumVariance_ER_5'
'Cytoplasm_Texture_SumVariance_Hoechst_3'
'Cytoplasm_Texture_SumVariance_Hoechst_5'
'Cytoplasm_Texture_SumVariance_Mito_3'
'Cytoplasm_Texture_SumVariance_Mito_5'
'Cytoplasm_Texture_SumVariance_Ph_golgi_3'
'Cytoplasm_Texture_SumVariance_Ph_golgi_5'
'Cytoplasm_Texture_SumVariance_Syto_3'
'Cytoplasm_Texture_SumVariance_Syto_5'
'Cytoplasm_Texture_Variance_ER_3'
'Cytoplasm_Texture_Variance_ER_5'
'Cytoplasm_Texture_Variance_Hoechst_3'
'Cytoplasm_Texture_Variance_Hoechst_5'
'Cytoplasm_Texture_Variance_Mito_3'
'Cytoplasm_Texture_Variance_Mito_5'
'Cytoplasm_Texture_Variance_Ph_golgi_3'
'Cytoplasm_Texture_Variance_Ph_golgi_5'
'Cytoplasm_Texture_Variance_Syto_3'
'Cytoplasm_Texture_Variance_Syto_5'

## Sheet: ER
'Nuclei_Intensity_IntegratedIntensityEdge_ER'
'Nuclei_Intensity_IntegratedIntensity_ER'
'Nuclei_Intensity_LowerQuartileIntensity_ER'
'Nuclei_Intensity_MassDisplacement_ER'
'Nuclei_Intensity_MaxIntensityEdge_ER'
'Nuclei_Intensity_MaxIntensity_ER'
'Nuclei_Intensity_MeanIntensityEdge_ER'
'Nuclei_Intensity_MeanIntensity_ER'
'Nuclei_Intensity_MedianIntensity_ER'
'Nuclei_Intensity_MinIntensityEdge_ER'
'Nuclei_Intensity_MinIntensity_ER'
'Nuclei_Intensity_StdIntensityEdge_ER'
'Nuclei_Intensity_StdIntensity_ER'
'Nuclei_Intensity_UpperQuartileIntensity_ER'
'Nuclei_Texture_AngularSecondMoment_ER_3'
'Nuclei_Texture_AngularSecondMoment_ER_5'
'Nuclei_Texture_Contrast_ER_3'
'Nuclei_Texture_Contrast_ER_5'
'Nuclei_Texture_Correlation_ER_3'
'Nuclei_Texture_Correlation_ER_5'
'Nuclei_Texture_DifferenceEntropy_ER_3'
'Nuclei_Texture_DifferenceEntropy_ER_5'
'Nuclei_Texture_DifferenceVariance_ER_3'
'Nuclei_Texture_DifferenceVariance_ER_5'
'Nuclei_Texture_Entropy_ER_3'
'Nuclei_Texture_Entropy_ER_5'
'Nuclei_Texture_Gabor_ER_3'
'Nuclei_Texture_Gabor_ER_5'
'Nuclei_Texture_InfoMeas1_ER_3'
'Nuclei_Texture_InfoMeas1_ER_5'
'Nuclei_Texture_InfoMeas2_ER_3'
'Nuclei_Texture_InfoMeas2_ER_5'
'Nuclei_Texture_InverseDifferenceMoment_ER_3'
'Nuclei_Texture_InverseDifferenceMoment_ER_5'
'Nuclei_Texture_SumAverage_ER_3'
'Nuclei_Texture_SumAverage_ER_5'
'Nuclei_Texture_SumEntropy_ER_3'
'Nuclei_Texture_SumEntropy_ER_5'
'Nuclei_Texture_SumVariance_ER_3'
'Nuclei_Texture_SumVariance_ER_5'
'Nuclei_Texture_Variance_ER_3'
'Nuclei_Texture_Variance_ER_5'
'Cells_Intensity_IntegratedIntensityEdge_ER'
'Cells_Intensity_IntegratedIntensity_ER'
'Cells_Intensity_LowerQuartileIntensity_ER'
'Cells_Intensity_MassDisplacement_ER'
'Cells_Intensity_MaxIntensityEdge_ER'
'Cells_Intensity_MaxIntensity_ER'
'Cells_Intensity_MeanIntensityEdge_ER'
'Cells_Intensity_MeanIntensity_ER'
'Cells_Intensity_MedianIntensity_ER'
'Cells_Intensity_MinIntensityEdge_ER'
'Cells_Intensity_MinIntensity_ER'
'Cells_Intensity_StdIntensityEdge_ER'
'Cells_Intensity_StdIntensity_ER'
'Cells_Intensity_UpperQuartileIntensity_ER'
'Cells_RadialDistribution_FracAtD_ER_1of4'
'Cells_RadialDistribution_FracAtD_ER_2of4'
'Cells_RadialDistribution_FracAtD_ER_3of4'
'Cells_RadialDistribution_FracAtD_ER_4of4'
'Cells_RadialDistribution_MeanFrac_ER_1of4'
'Cells_RadialDistribution_MeanFrac_ER_2of4'
'Cells_RadialDistribution_MeanFrac_ER_3of4'
'Cells_RadialDistribution_MeanFrac_ER_4of4'
'Cells_RadialDistribution_RadialCV_ER_1of4'
'Cells_RadialDistribution_RadialCV_ER_2of4'
'Cells_RadialDistribution_RadialCV_ER_3of4'
'Cells_RadialDistribution_RadialCV_ER_4of4'
'Cells_Texture_AngularSecondMoment_ER_3'
'Cells_Texture_AngularSecondMoment_ER_5'
'Cells_Texture_Contrast_ER_3'
'Cells_Texture_Contrast_ER_5'
'Cells_Texture_Correlation_ER_3'
'Cells_Texture_Correlation_ER_5'
'Cells_Texture_DifferenceEntropy_ER_3'
'Cells_Texture_DifferenceEntropy_ER_5'
'Cells_Texture_DifferenceVariance_ER_3'
'Cells_Texture_DifferenceVariance_ER_5'
'Cells_Texture_Entropy_ER_3'
'Cells_Texture_Entropy_ER_5'
'Cells_Texture_Gabor_ER_3'
'Cells_Texture_Gabor_ER_5'
'Cells_Texture_InfoMeas1_ER_3'
'Cells_Texture_InfoMeas1_ER_5'
'Cells_Texture_InfoMeas2_ER_3'
'Cells_Texture_InfoMeas2_ER_5'
'Cells_Texture_InverseDifferenceMoment_ER_3'
'Cells_Texture_InverseDifferenceMoment_ER_5'
'Cells_Texture_SumAverage_ER_3'
'Cells_Texture_SumAverage_ER_5'
'Cells_Texture_SumEntropy_ER_3'
'Cells_Texture_SumEntropy_ER_5'
'Cells_Texture_SumVariance_ER_3'
'Cells_Texture_SumVariance_ER_5'
'Cells_Texture_Variance_ER_3'
'Cells_Texture_Variance_ER_5'
'Cytoplasm_Intensity_IntegratedIntensityEdge_ER'
'Cytoplasm_Intensity_IntegratedIntensity_ER'
'Cytoplasm_Intensity_LowerQuartileIntensity_ER'
'Cytoplasm_Intensity_MassDisplacement_ER'
'Cytoplasm_Intensity_MaxIntensityEdge_ER'
'Cytoplasm_Intensity_MaxIntensity_ER'
'Cytoplasm_Intensity_MeanIntensityEdge_ER'
'Cytoplasm_Intensity_MeanIntensity_ER'
'Cytoplasm_Intensity_MedianIntensity_ER'
'Cytoplasm_Intensity_MinIntensityEdge_ER'
'Cytoplasm_Intensity_MinIntensity_ER'
'Cytoplasm_Intensity_StdIntensityEdge_ER'
'Cytoplasm_Intensity_StdIntensity_ER'
'Cytoplasm_Intensity_UpperQuartileIntensity_ER'
'Cytoplasm_Texture_AngularSecondMoment_ER_3'
'Cytoplasm_Texture_AngularSecondMoment_ER_5'
'Cytoplasm_Texture_Contrast_ER_3'
'Cytoplasm_Texture_Contrast_ER_5'
'Cytoplasm_Texture_Correlation_ER_3'
'Cytoplasm_Texture_Correlation_ER_5'
'Cytoplasm_Texture_DifferenceEntropy_ER_3'
'Cytoplasm_Texture_DifferenceEntropy_ER_5'
'Cytoplasm_Texture_DifferenceVariance_ER_3'
'Cytoplasm_Texture_DifferenceVariance_ER_5'
'Cytoplasm_Texture_Entropy_ER_3'
'Cytoplasm_Texture_Entropy_ER_5'
'Cytoplasm_Texture_Gabor_ER_3'
'Cytoplasm_Texture_Gabor_ER_5'
'Cytoplasm_Texture_InfoMeas1_ER_3'
'Cytoplasm_Texture_InfoMeas1_ER_5'
'Cytoplasm_Texture_InfoMeas2_ER_3'
'Cytoplasm_Texture_InfoMeas2_ER_5'
'Cytoplasm_Texture_InverseDifferenceMoment_ER_3'
'Cytoplasm_Texture_InverseDifferenceMoment_ER_5'
'Cytoplasm_Texture_SumAverage_ER_3'
'Cytoplasm_Texture_SumAverage_ER_5'
'Cytoplasm_Texture_SumEntropy_ER_3'
'Cytoplasm_Texture_SumEntropy_ER_5'
'Cytoplasm_Texture_SumVariance_ER_3'
'Cytoplasm_Texture_SumVariance_ER_5'
'Cytoplasm_Texture_Variance_ER_3'
'Cytoplasm_Texture_Variance_ER_5'

## Sheet: Hoechst
'Nuclei_Intensity_IntegratedIntensityEdge_Hoechst'
'Nuclei_Intensity_IntegratedIntensity_Hoechst'
'Nuclei_Intensity_LowerQuartileIntensity_Hoechst'
'Nuclei_Intensity_MassDisplacement_Hoechst'
'Nuclei_Intensity_MaxIntensityEdge_Hoechst'
'Nuclei_Intensity_MaxIntensity_Hoechst'
'Nuclei_Intensity_MeanIntensityEdge_Hoechst'
'Nuclei_Intensity_MeanIntensity_Hoechst'
'Nuclei_Intensity_MedianIntensity_Hoechst'
'Nuclei_Intensity_MinIntensityEdge_Hoechst'
'Nuclei_Intensity_MinIntensity_Hoechst'
'Nuclei_Intensity_StdIntensityEdge_Hoechst'
'Nuclei_Intensity_StdIntensity_Hoechst'
'Nuclei_Intensity_UpperQuartileIntensity_Hoechst'
'Nuclei_Texture_AngularSecondMoment_Hoechst_3'
'Nuclei_Texture_AngularSecondMoment_Hoechst_5'
'Nuclei_Texture_Contrast_Hoechst_3'
'Nuclei_Texture_Contrast_Hoechst_5'
'Nuclei_Texture_Correlation_Hoechst_3'
'Nuclei_Texture_Correlation_Hoechst_5'
'Nuclei_Texture_DifferenceEntropy_Hoechst_3'
'Nuclei_Texture_DifferenceEntropy_Hoechst_5'
'Nuclei_Texture_DifferenceVariance_Hoechst_3'
'Nuclei_Texture_DifferenceVariance_Hoechst_5'
'Nuclei_Texture_Entropy_Hoechst_3'
'Nuclei_Texture_Entropy_Hoechst_5'
'Nuclei_Texture_Gabor_Hoechst_3'
'Nuclei_Texture_Gabor_Hoechst_5'
'Nuclei_Texture_InfoMeas1_Hoechst_3'
'Nuclei_Texture_InfoMeas1_Hoechst_5'
'Nuclei_Texture_InfoMeas2_Hoechst_3'
'Nuclei_Texture_InfoMeas2_Hoechst_5'
'Nuclei_Texture_InverseDifferenceMoment_Hoechst_3'
'Nuclei_Texture_InverseDifferenceMoment_Hoechst_5'
'Nuclei_Texture_SumAverage_Hoechst_3'
'Nuclei_Texture_SumAverage_Hoechst_5'
'Nuclei_Texture_SumEntropy_Hoechst_3'
'Nuclei_Texture_SumEntropy_Hoechst_5'
'Nuclei_Texture_SumVariance_Hoechst_3'
'Nuclei_Texture_SumVariance_Hoechst_5'
'Nuclei_Texture_Variance_Hoechst_3'
'Nuclei_Texture_Variance_Hoechst_5'
'Cells_Intensity_IntegratedIntensityEdge_Hoechst'
'Cells_Intensity_IntegratedIntensity_Hoechst'
'Cells_Intensity_LowerQuartileIntensity_Hoechst'
'Cells_Intensity_MassDisplacement_Hoechst'
'Cells_Intensity_MaxIntensityEdge_Hoechst'
'Cells_Intensity_MaxIntensity_Hoechst'
'Cells_Intensity_MeanIntensityEdge_Hoechst'
'Cells_Intensity_MeanIntensity_Hoechst'
'Cells_Intensity_MedianIntensity_Hoechst'
'Cells_Intensity_MinIntensityEdge_Hoechst'
'Cells_Intensity_MinIntensity_Hoechst'
'Cells_Intensity_StdIntensityEdge_Hoechst'
'Cells_Intensity_StdIntensity_Hoechst'
'Cells_Intensity_UpperQuartileIntensity_Hoechst'
'Cells_Texture_AngularSecondMoment_Hoechst_3'
'Cells_Texture_AngularSecondMoment_Hoechst_5'
'Cells_Texture_Contrast_Hoechst_3'
'Cells_Texture_Contrast_Hoechst_5'
'Cells_Texture_Correlation_Hoechst_3'
'Cells_Texture_Correlation_Hoechst_5'
'Cells_Texture_DifferenceEntropy_Hoechst_3'
'Cells_Texture_DifferenceEntropy_Hoechst_5'
'Cells_Texture_DifferenceVariance_Hoechst_3'
'Cells_Texture_DifferenceVariance_Hoechst_5'
'Cells_Texture_Entropy_Hoechst_3'
'Cells_Texture_Entropy_Hoechst_5'
'Cells_Texture_Gabor_Hoechst_3'
'Cells_Texture_Gabor_Hoechst_5'
'Cells_Texture_InfoMeas1_Hoechst_3'
'Cells_Texture_InfoMeas1_Hoechst_5'
'Cells_Texture_InfoMeas2_Hoechst_3'
'Cells_Texture_InfoMeas2_Hoechst_5'
'Cells_Texture_InverseDifferenceMoment_Hoechst_3'
'Cells_Texture_InverseDifferenceMoment_Hoechst_5'
'Cells_Texture_SumAverage_Hoechst_3'
'Cells_Texture_SumAverage_Hoechst_5'
'Cells_Texture_SumEntropy_Hoechst_3'
'Cells_Texture_SumEntropy_Hoechst_5'
'Cells_Texture_SumVariance_Hoechst_3'
'Cells_Texture_SumVariance_Hoechst_5'
'Cells_Texture_Variance_Hoechst_3'
'Cells_Texture_Variance_Hoechst_5'
'Cytoplasm_Intensity_IntegratedIntensityEdge_Hoechst'
'Cytoplasm_Intensity_IntegratedIntensity_Hoechst'
'Cytoplasm_Intensity_LowerQuartileIntensity_Hoechst'
'Cytoplasm_Intensity_MassDisplacement_Hoechst'
'Cytoplasm_Intensity_MaxIntensityEdge_Hoechst'
'Cytoplasm_Intensity_MaxIntensity_Hoechst'
'Cytoplasm_Intensity_MeanIntensityEdge_Hoechst'
'Cytoplasm_Intensity_MeanIntensity_Hoechst'
'Cytoplasm_Intensity_MedianIntensity_Hoechst'
'Cytoplasm_Intensity_MinIntensityEdge_Hoechst'
'Cytoplasm_Intensity_MinIntensity_Hoechst'
'Cytoplasm_Intensity_StdIntensityEdge_Hoechst'
'Cytoplasm_Intensity_StdIntensity_Hoechst'
'Cytoplasm_Intensity_UpperQuartileIntensity_Hoechst'
'Cytoplasm_Texture_AngularSecondMoment_Hoechst_3'
'Cytoplasm_Texture_AngularSecondMoment_Hoechst_5'
'Cytoplasm_Texture_Contrast_Hoechst_3'
'Cytoplasm_Texture_Contrast_Hoechst_5'
'Cytoplasm_Texture_Correlation_Hoechst_3'
'Cytoplasm_Texture_Correlation_Hoechst_5'
'Cytoplasm_Texture_DifferenceEntropy_Hoechst_3'
'Cytoplasm_Texture_DifferenceEntropy_Hoechst_5'
'Cytoplasm_Texture_DifferenceVariance_Hoechst_3'
'Cytoplasm_Texture_DifferenceVariance_Hoechst_5'
'Cytoplasm_Texture_Entropy_Hoechst_3'
'Cytoplasm_Texture_Entropy_Hoechst_5'
'Cytoplasm_Texture_Gabor_Hoechst_3'
'Cytoplasm_Texture_Gabor_Hoechst_5'
'Cytoplasm_Texture_InfoMeas1_Hoechst_3'
'Cytoplasm_Texture_InfoMeas1_Hoechst_5'
'Cytoplasm_Texture_InfoMeas2_Hoechst_3'
'Cytoplasm_Texture_InfoMeas2_Hoechst_5'
'Cytoplasm_Texture_InverseDifferenceMoment_Hoechst_3'
'Cytoplasm_Texture_InverseDifferenceMoment_Hoechst_5'
'Cytoplasm_Texture_SumAverage_Hoechst_3'
'Cytoplasm_Texture_SumAverage_Hoechst_5'
'Cytoplasm_Texture_SumEntropy_Hoechst_3'
'Cytoplasm_Texture_SumEntropy_Hoechst_5'
'Cytoplasm_Texture_SumVariance_Hoechst_3'
'Cytoplasm_Texture_SumVariance_Hoechst_5'
'Cytoplasm_Texture_Variance_Hoechst_3'
'Cytoplasm_Texture_Variance_Hoechst_5'

## Sheet: Syto
'Nuclei_Intensity_IntegratedIntensityEdge_Syto'
'Nuclei_Intensity_IntegratedIntensity_Syto'
'Nuclei_Intensity_LowerQuartileIntensity_Syto'
'Nuclei_Intensity_MassDisplacement_Syto'
'Nuclei_Intensity_MaxIntensityEdge_Syto'
'Nuclei_Intensity_MaxIntensity_Syto'
'Nuclei_Intensity_MeanIntensityEdge_Syto'
'Nuclei_Intensity_MeanIntensity_Syto'
'Nuclei_Intensity_MedianIntensity_Syto'
'Nuclei_Intensity_MinIntensityEdge_Syto'
'Nuclei_Intensity_MinIntensity_Syto'
'Nuclei_Intensity_StdIntensityEdge_Syto'
'Nuclei_Intensity_StdIntensity_Syto'
'Nuclei_Intensity_UpperQuartileIntensity_Syto'
'Nuclei_Texture_AngularSecondMoment_Syto_3'
'Nuclei_Texture_AngularSecondMoment_Syto_5'
'Nuclei_Texture_Contrast_Syto_3'
'Nuclei_Texture_Contrast_Syto_5'
'Nuclei_Texture_Correlation_Syto_3'
'Nuclei_Texture_Correlation_Syto_5'
'Nuclei_Texture_DifferenceEntropy_Syto_3'
'Nuclei_Texture_DifferenceEntropy_Syto_5'
'Nuclei_Texture_DifferenceVariance_Syto_3'
'Nuclei_Texture_DifferenceVariance_Syto_5'
'Nuclei_Texture_Entropy_Syto_3'
'Nuclei_Texture_Entropy_Syto_5'
'Nuclei_Texture_Gabor_Syto_3'
'Nuclei_Texture_Gabor_Syto_5'
'Nuclei_Texture_InfoMeas1_Syto_3'
'Nuclei_Texture_InfoMeas1_Syto_5'
'Nuclei_Texture_InfoMeas2_Syto_3'
'Nuclei_Texture_InfoMeas2_Syto_5'
'Nuclei_Texture_InverseDifferenceMoment_Syto_3'
'Nuclei_Texture_InverseDifferenceMoment_Syto_5'
'Nuclei_Texture_SumAverage_Syto_3'
'Nuclei_Texture_SumAverage_Syto_5'
'Nuclei_Texture_SumEntropy_Syto_3'
'Nuclei_Texture_SumEntropy_Syto_5'
'Nuclei_Texture_SumVariance_Syto_3'
'Nuclei_Texture_SumVariance_Syto_5'
'Nuclei_Texture_Variance_Syto_3'
'Nuclei_Texture_Variance_Syto_5'
'Cells_Intensity_IntegratedIntensityEdge_Syto'
'Cells_Intensity_IntegratedIntensity_Syto'
'Cells_Intensity_LowerQuartileIntensity_Syto'
'Cells_Intensity_MassDisplacement_Syto'
'Cells_Intensity_MaxIntensityEdge_Syto'
'Cells_Intensity_MaxIntensity_Syto'
'Cells_Intensity_MeanIntensityEdge_Syto'
'Cells_Intensity_MeanIntensity_Syto'
'Cells_Intensity_MedianIntensity_Syto'
'Cells_Intensity_MinIntensityEdge_Syto'
'Cells_Intensity_MinIntensity_Syto'
'Cells_Intensity_StdIntensityEdge_Syto'
'Cells_Intensity_StdIntensity_Syto'
'Cells_Intensity_UpperQuartileIntensity_Syto'
'Cells_RadialDistribution_FracAtD_Syto_1of4'
'Cells_RadialDistribution_FracAtD_Syto_2of4'
'Cells_RadialDistribution_FracAtD_Syto_3of4'
'Cells_RadialDistribution_FracAtD_Syto_4of4'
'Cells_RadialDistribution_MeanFrac_Syto_1of4'
'Cells_RadialDistribution_MeanFrac_Syto_2of4'
'Cells_RadialDistribution_MeanFrac_Syto_3of4'
'Cells_RadialDistribution_MeanFrac_Syto_4of4'
'Cells_RadialDistribution_RadialCV_Syto_1of4'
'Cells_RadialDistribution_RadialCV_Syto_2of4'
'Cells_RadialDistribution_RadialCV_Syto_3of4'
'Cells_RadialDistribution_RadialCV_Syto_4of4'
'Cells_Texture_AngularSecondMoment_Syto_3'
'Cells_Texture_AngularSecondMoment_Syto_5'
'Cells_Texture_Contrast_Syto_3'
'Cells_Texture_Contrast_Syto_5'
'Cells_Texture_Correlation_Syto_3'
'Cells_Texture_Correlation_Syto_5'
'Cells_Texture_DifferenceEntropy_Syto_3'
'Cells_Texture_DifferenceEntropy_Syto_5'
'Cells_Texture_DifferenceVariance_Syto_3'
'Cells_Texture_DifferenceVariance_Syto_5'
'Cells_Texture_Entropy_Syto_3'
'Cells_Texture_Entropy_Syto_5'
'Cells_Texture_Gabor_Syto_3'
'Cells_Texture_Gabor_Syto_5'
'Cells_Texture_InfoMeas1_Syto_3'
'Cells_Texture_InfoMeas1_Syto_5'
'Cells_Texture_InfoMeas2_Syto_3'
'Cells_Texture_InfoMeas2_Syto_5'
'Cells_Texture_InverseDifferenceMoment_Syto_3'
'Cells_Texture_InverseDifferenceMoment_Syto_5'
'Cells_Texture_SumAverage_Syto_3'
'Cells_Texture_SumAverage_Syto_5'
'Cells_Texture_SumEntropy_Syto_3'
'Cells_Texture_SumEntropy_Syto_5'
'Cells_Texture_SumVariance_Syto_3'
'Cells_Texture_SumVariance_Syto_5'
'Cells_Texture_Variance_Syto_3'
'Cells_Texture_Variance_Syto_5'
'Cytoplasm_Intensity_IntegratedIntensityEdge_Syto'
'Cytoplasm_Intensity_IntegratedIntensity_Syto'
'Cytoplasm_Intensity_LowerQuartileIntensity_Syto'
'Cytoplasm_Intensity_MassDisplacement_Syto'
'Cytoplasm_Intensity_MaxIntensityEdge_Syto'
'Cytoplasm_Intensity_MaxIntensity_Syto'
'Cytoplasm_Intensity_MeanIntensityEdge_Syto'
'Cytoplasm_Intensity_MeanIntensity_Syto'
'Cytoplasm_Intensity_MedianIntensity_Syto'
'Cytoplasm_Intensity_MinIntensityEdge_Syto'
'Cytoplasm_Intensity_MinIntensity_Syto'
'Cytoplasm_Intensity_StdIntensityEdge_Syto'
'Cytoplasm_Intensity_StdIntensity_Syto'
'Cytoplasm_Intensity_UpperQuartileIntensity_Syto'
'Cytoplasm_Texture_AngularSecondMoment_Syto_3'
'Cytoplasm_Texture_AngularSecondMoment_Syto_5'
'Cytoplasm_Texture_Contrast_Syto_3'
'Cytoplasm_Texture_Contrast_Syto_5'
'Cytoplasm_Texture_Correlation_Syto_3'
'Cytoplasm_Texture_Correlation_Syto_5'
'Cytoplasm_Texture_DifferenceEntropy_Syto_3'
'Cytoplasm_Texture_DifferenceEntropy_Syto_5'
'Cytoplasm_Texture_DifferenceVariance_Syto_3'
'Cytoplasm_Texture_DifferenceVariance_Syto_5'
'Cytoplasm_Texture_Entropy_Syto_3'
'Cytoplasm_Texture_Entropy_Syto_5'
'Cytoplasm_Texture_Gabor_Syto_3'
'Cytoplasm_Texture_Gabor_Syto_5'
'Cytoplasm_Texture_InfoMeas1_Syto_3'
'Cytoplasm_Texture_InfoMeas1_Syto_5'
'Cytoplasm_Texture_InfoMeas2_Syto_3'
'Cytoplasm_Texture_InfoMeas2_Syto_5'
'Cytoplasm_Texture_InverseDifferenceMoment_Syto_3'
'Cytoplasm_Texture_InverseDifferenceMoment_Syto_5'
'Cytoplasm_Texture_SumAverage_Syto_3'
'Cytoplasm_Texture_SumAverage_Syto_5'
'Cytoplasm_Texture_SumEntropy_Syto_3'
'Cytoplasm_Texture_SumEntropy_Syto_5'
'Cytoplasm_Texture_SumVariance_Syto_3'
'Cytoplasm_Texture_SumVariance_Syto_5'
'Cytoplasm_Texture_Variance_Syto_3'
'Cytoplasm_Texture_Variance_Syto_5'

## Sheet: Golgi
'Nuclei_Intensity_IntegratedIntensityEdge_Ph_golgi'
'Nuclei_Intensity_IntegratedIntensity_Ph_golgi'
'Nuclei_Intensity_LowerQuartileIntensity_Ph_golgi'
'Nuclei_Intensity_MassDisplacement_Ph_golgi'
'Nuclei_Intensity_MaxIntensityEdge_Ph_golgi'
'Nuclei_Intensity_MaxIntensity_Ph_golgi'
'Nuclei_Intensity_MeanIntensityEdge_Ph_golgi'
'Nuclei_Intensity_MeanIntensity_Ph_golgi'
'Nuclei_Intensity_MedianIntensity_Ph_golgi'
'Nuclei_Intensity_MinIntensityEdge_Ph_golgi'
'Nuclei_Intensity_MinIntensity_Ph_golgi'
'Nuclei_Intensity_StdIntensityEdge_Ph_golgi'
'Nuclei_Intensity_StdIntensity_Ph_golgi'
'Nuclei_Intensity_UpperQuartileIntensity_Ph_golgi'
'Nuclei_Texture_AngularSecondMoment_Ph_golgi_3'
'Nuclei_Texture_AngularSecondMoment_Ph_golgi_5'
'Nuclei_Texture_Contrast_Ph_golgi_3'
'Nuclei_Texture_Contrast_Ph_golgi_5'
'Nuclei_Texture_Correlation_Ph_golgi_3'
'Nuclei_Texture_Correlation_Ph_golgi_5'
'Nuclei_Texture_DifferenceEntropy_Ph_golgi_3'
'Nuclei_Texture_DifferenceEntropy_Ph_golgi_5'
'Nuclei_Texture_DifferenceVariance_Ph_golgi_3'
'Nuclei_Texture_DifferenceVariance_Ph_golgi_5'
'Nuclei_Texture_Entropy_Ph_golgi_3'
'Nuclei_Texture_Entropy_Ph_golgi_5'
'Nuclei_Texture_Gabor_Ph_golgi_3'
'Nuclei_Texture_Gabor_Ph_golgi_5'
'Nuclei_Texture_InfoMeas1_Ph_golgi_3'
'Nuclei_Texture_InfoMeas1_Ph_golgi_5'
'Nuclei_Texture_InfoMeas2_Ph_golgi_3'
'Nuclei_Texture_InfoMeas2_Ph_golgi_5'
'Nuclei_Texture_InverseDifferenceMoment_Ph_golgi_3'
'Nuclei_Texture_InverseDifferenceMoment_Ph_golgi_5'
'Nuclei_Texture_SumAverage_Ph_golgi_3'
'Nuclei_Texture_SumAverage_Ph_golgi_5'
'Nuclei_Texture_SumEntropy_Ph_golgi_3'
'Nuclei_Texture_SumEntropy_Ph_golgi_5'
'Nuclei_Texture_SumVariance_Ph_golgi_3'
'Nuclei_Texture_SumVariance_Ph_golgi_5'
'Nuclei_Texture_Variance_Ph_golgi_3'
'Nuclei_Texture_Variance_Ph_golgi_5'
'Cells_Intensity_IntegratedIntensityEdge_Ph_golgi'
'Cells_Intensity_IntegratedIntensity_Ph_golgi'
'Cells_Intensity_LowerQuartileIntensity_Ph_golgi'
'Cells_Intensity_MassDisplacement_Ph_golgi'
'Cells_Intensity_MaxIntensityEdge_Ph_golgi'
'Cells_Intensity_MaxIntensity_Ph_golgi'
'Cells_Intensity_MeanIntensityEdge_Ph_golgi'
'Cells_Intensity_MeanIntensity_Ph_golgi'
'Cells_Intensity_MedianIntensity_Ph_golgi'
'Cells_Intensity_MinIntensityEdge_Ph_golgi'
'Cells_Intensity_MinIntensity_Ph_golgi'
'Cells_Intensity_StdIntensityEdge_Ph_golgi'
'Cells_Intensity_StdIntensity_Ph_golgi'
'Cells_Intensity_UpperQuartileIntensity_Ph_golgi'
'Cells_RadialDistribution_FracAtD_Ph_golgi_1of4'
'Cells_RadialDistribution_FracAtD_Ph_golgi_2of4'
'Cells_RadialDistribution_FracAtD_Ph_golgi_3of4'
'Cells_RadialDistribution_FracAtD_Ph_golgi_4of4'
'Cells_RadialDistribution_MeanFrac_Ph_golgi_1of4'
'Cells_RadialDistribution_MeanFrac_Ph_golgi_2of4'
'Cells_RadialDistribution_MeanFrac_Ph_golgi_3of4'
'Cells_RadialDistribution_MeanFrac_Ph_golgi_4of4'
'Cells_RadialDistribution_RadialCV_Ph_golgi_1of4'
'Cells_RadialDistribution_RadialCV_Ph_golgi_2of4'
'Cells_RadialDistribution_RadialCV_Ph_golgi_3of4'
'Cells_RadialDistribution_RadialCV_Ph_golgi_4of4'
'Cells_Texture_AngularSecondMoment_Ph_golgi_3'
'Cells_Texture_AngularSecondMoment_Ph_golgi_5'
'Cells_Texture_Contrast_Ph_golgi_3'
'Cells_Texture_Contrast_Ph_golgi_5'
'Cells_Texture_Correlation_Ph_golgi_3'
'Cells_Texture_Correlation_Ph_golgi_5'
'Cells_Texture_DifferenceEntropy_Ph_golgi_3'
'Cells_Texture_DifferenceEntropy_Ph_golgi_5'
'Cells_Texture_DifferenceVariance_Ph_golgi_3'
'Cells_Texture_DifferenceVariance_Ph_golgi_5'
'Cells_Texture_Entropy_Ph_golgi_3'
'Cells_Texture_Entropy_Ph_golgi_5'
'Cells_Texture_Gabor_Ph_golgi_3'
'Cells_Texture_Gabor_Ph_golgi_5'
'Cells_Texture_InfoMeas1_Ph_golgi_3'
'Cells_Texture_InfoMeas1_Ph_golgi_5'
'Cells_Texture_InfoMeas2_Ph_golgi_3'
'Cells_Texture_InfoMeas2_Ph_golgi_5'
'Cells_Texture_InverseDifferenceMoment_Ph_golgi_3'
'Cells_Texture_InverseDifferenceMoment_Ph_golgi_5'
'Cells_Texture_SumAverage_Ph_golgi_3'
'Cells_Texture_SumAverage_Ph_golgi_5'
'Cells_Texture_SumEntropy_Ph_golgi_3'
'Cells_Texture_SumEntropy_Ph_golgi_5'
'Cells_Texture_SumVariance_Ph_golgi_3'
'Cells_Texture_SumVariance_Ph_golgi_5'
'Cells_Texture_Variance_Ph_golgi_3'
'Cells_Texture_Variance_Ph_golgi_5'
'Cytoplasm_Intensity_IntegratedIntensityEdge_Ph_golgi'
'Cytoplasm_Intensity_IntegratedIntensity_Ph_golgi'
'Cytoplasm_Intensity_LowerQuartileIntensity_Ph_golgi'
'Cytoplasm_Intensity_MassDisplacement_Ph_golgi'
'Cytoplasm_Intensity_MaxIntensityEdge_Ph_golgi'
'Cytoplasm_Intensity_MaxIntensity_Ph_golgi'
'Cytoplasm_Intensity_MeanIntensityEdge_Ph_golgi'
'Cytoplasm_Intensity_MeanIntensity_Ph_golgi'
'Cytoplasm_Intensity_MedianIntensity_Ph_golgi'
'Cytoplasm_Intensity_MinIntensityEdge_Ph_golgi'
'Cytoplasm_Intensity_MinIntensity_Ph_golgi'
'Cytoplasm_Intensity_StdIntensityEdge_Ph_golgi'
'Cytoplasm_Intensity_StdIntensity_Ph_golgi'
'Cytoplasm_Intensity_UpperQuartileIntensity_Ph_golgi'
'Cytoplasm_Texture_AngularSecondMoment_Ph_golgi_3'
'Cytoplasm_Texture_AngularSecondMoment_Ph_golgi_5'
'Cytoplasm_Texture_Contrast_Ph_golgi_3'
'Cytoplasm_Texture_Contrast_Ph_golgi_5'
'Cytoplasm_Texture_Correlation_Ph_golgi_3'
'Cytoplasm_Texture_Correlation_Ph_golgi_5'
'Cytoplasm_Texture_DifferenceEntropy_Ph_golgi_3'
'Cytoplasm_Texture_DifferenceEntropy_Ph_golgi_5'
'Cytoplasm_Texture_DifferenceVariance_Ph_golgi_3'
'Cytoplasm_Texture_DifferenceVariance_Ph_golgi_5'
'Cytoplasm_Texture_Entropy_Ph_golgi_3'
'Cytoplasm_Texture_Entropy_Ph_golgi_5'
'Cytoplasm_Texture_Gabor_Ph_golgi_3'
'Cytoplasm_Texture_Gabor_Ph_golgi_5'
'Cytoplasm_Texture_InfoMeas1_Ph_golgi_3'
'Cytoplasm_Texture_InfoMeas1_Ph_golgi_5'
'Cytoplasm_Texture_InfoMeas2_Ph_golgi_3'
'Cytoplasm_Texture_InfoMeas2_Ph_golgi_5'
'Cytoplasm_Texture_InverseDifferenceMoment_Ph_golgi_3'
'Cytoplasm_Texture_InverseDifferenceMoment_Ph_golgi_5'
'Cytoplasm_Texture_SumAverage_Ph_golgi_3'
'Cytoplasm_Texture_SumAverage_Ph_golgi_5'
'Cytoplasm_Texture_SumEntropy_Ph_golgi_3'
'Cytoplasm_Texture_SumEntropy_Ph_golgi_5'
'Cytoplasm_Texture_SumVariance_Ph_golgi_3'
'Cytoplasm_Texture_SumVariance_Ph_golgi_5'
'Cytoplasm_Texture_Variance_Ph_golgi_3'
'Cytoplasm_Texture_Variance_Ph_golgi_5'

## Sheet: Mito
'Nuclei_Intensity_IntegratedIntensityEdge_Mito'
'Nuclei_Intensity_IntegratedIntensity_Mito'
'Nuclei_Intensity_LowerQuartileIntensity_Mito'
'Nuclei_Intensity_MassDisplacement_Mito'
'Nuclei_Intensity_MaxIntensityEdge_Mito'
'Nuclei_Intensity_MaxIntensity_Mito'
'Nuclei_Intensity_MeanIntensityEdge_Mito'
'Nuclei_Intensity_MeanIntensity_Mito'
'Nuclei_Intensity_MedianIntensity_Mito'
'Nuclei_Intensity_MinIntensityEdge_Mito'
'Nuclei_Intensity_MinIntensity_Mito'
'Nuclei_Intensity_StdIntensityEdge_Mito'
'Nuclei_Intensity_StdIntensity_Mito'
'Nuclei_Intensity_UpperQuartileIntensity_Mito'
'Nuclei_Texture_AngularSecondMoment_Mito_3'
'Nuclei_Texture_AngularSecondMoment_Mito_5'
'Nuclei_Texture_Contrast_Mito_3'
'Nuclei_Texture_Contrast_Mito_5'
'Nuclei_Texture_Correlation_Mito_3'
'Nuclei_Texture_Correlation_Mito_5'
'Nuclei_Texture_DifferenceEntropy_Mito_3'
'Nuclei_Texture_DifferenceEntropy_Mito_5'
'Nuclei_Texture_DifferenceVariance_Mito_3'
'Nuclei_Texture_DifferenceVariance_Mito_5'
'Nuclei_Texture_Entropy_Mito_3'
'Nuclei_Texture_Entropy_Mito_5'
'Nuclei_Texture_Gabor_Mito_3'
'Nuclei_Texture_Gabor_Mito_5'
'Nuclei_Texture_InfoMeas1_Mito_3'
'Nuclei_Texture_InfoMeas1_Mito_5'
'Nuclei_Texture_InfoMeas2_Mito_3'
'Nuclei_Texture_InfoMeas2_Mito_5'
'Nuclei_Texture_InverseDifferenceMoment_Mito_3'
'Nuclei_Texture_InverseDifferenceMoment_Mito_5'
'Nuclei_Texture_SumAverage_Mito_3'
'Nuclei_Texture_SumAverage_Mito_5'
'Nuclei_Texture_SumEntropy_Mito_3'
'Nuclei_Texture_SumEntropy_Mito_5'
'Nuclei_Texture_SumVariance_Mito_3'
'Nuclei_Texture_SumVariance_Mito_5'
'Nuclei_Texture_Variance_Mito_3'
'Nuclei_Texture_Variance_Mito_5'
'Cells_Intensity_IntegratedIntensityEdge_Mito'
'Cells_Intensity_IntegratedIntensity_Mito'
'Cells_Intensity_LowerQuartileIntensity_Mito'
'Cells_Intensity_MassDisplacement_Mito'
'Cells_Intensity_MaxIntensityEdge_Mito'
'Cells_Intensity_MaxIntensity_Mito'
'Cells_Intensity_MeanIntensityEdge_Mito'
'Cells_Intensity_MeanIntensity_Mito'
'Cells_Intensity_MedianIntensity_Mito'
'Cells_Intensity_MinIntensityEdge_Mito'
'Cells_Intensity_MinIntensity_Mito'
'Cells_Intensity_StdIntensityEdge_Mito'
'Cells_Intensity_StdIntensity_Mito'
'Cells_Intensity_UpperQuartileIntensity_Mito'
'Cells_RadialDistribution_FracAtD_Mito_1of4'
'Cells_RadialDistribution_FracAtD_Mito_2of4'
'Cells_RadialDistribution_FracAtD_Mito_3of4'
'Cells_RadialDistribution_FracAtD_Mito_4of4'
'Cells_RadialDistribution_MeanFrac_Mito_1of4'
'Cells_RadialDistribution_MeanFrac_Mito_2of4'
'Cells_RadialDistribution_MeanFrac_Mito_3of4'
'Cells_RadialDistribution_MeanFrac_Mito_4of4'
'Cells_RadialDistribution_RadialCV_Mito_1of4'
'Cells_RadialDistribution_RadialCV_Mito_2of4'
'Cells_RadialDistribution_RadialCV_Mito_3of4'
'Cells_RadialDistribution_RadialCV_Mito_4of4'
'Cells_Texture_AngularSecondMoment_Mito_3'
'Cells_Texture_AngularSecondMoment_Mito_5'
'Cells_Texture_Contrast_Mito_3'
'Cells_Texture_Contrast_Mito_5'
'Cells_Texture_Correlation_Mito_3'
'Cells_Texture_Correlation_Mito_5'
'Cells_Texture_DifferenceEntropy_Mito_3'
'Cells_Texture_DifferenceEntropy_Mito_5'
'Cells_Texture_DifferenceVariance_Mito_3'
'Cells_Texture_DifferenceVariance_Mito_5'
'Cells_Texture_Entropy_Mito_3'
'Cells_Texture_Entropy_Mito_5'
'Cells_Texture_Gabor_Mito_3'
'Cells_Texture_Gabor_Mito_5'
'Cells_Texture_InfoMeas1_Mito_3'
'Cells_Texture_InfoMeas1_Mito_5'
'Cells_Texture_InfoMeas2_Mito_3'
'Cells_Texture_InfoMeas2_Mito_5'
'Cells_Texture_InverseDifferenceMoment_Mito_3'
'Cells_Texture_InverseDifferenceMoment_Mito_5'
'Cells_Texture_SumAverage_Mito_3'
'Cells_Texture_SumAverage_Mito_5'
'Cells_Texture_SumEntropy_Mito_3'
'Cells_Texture_SumEntropy_Mito_5'
'Cells_Texture_SumVariance_Mito_3'
'Cells_Texture_SumVariance_Mito_5'
'Cells_Texture_Variance_Mito_3'
'Cells_Texture_Variance_Mito_5'
'Cytoplasm_Intensity_IntegratedIntensityEdge_Mito'
'Cytoplasm_Intensity_IntegratedIntensity_Mito'
'Cytoplasm_Intensity_LowerQuartileIntensity_Mito'
'Cytoplasm_Intensity_MassDisplacement_Mito'
'Cytoplasm_Intensity_MaxIntensityEdge_Mito'
'Cytoplasm_Intensity_MaxIntensity_Mito'
'Cytoplasm_Intensity_MeanIntensityEdge_Mito'
'Cytoplasm_Intensity_MeanIntensity_Mito'
'Cytoplasm_Intensity_MedianIntensity_Mito'
'Cytoplasm_Intensity_MinIntensityEdge_Mito'
'Cytoplasm_Intensity_MinIntensity_Mito'
'Cytoplasm_Intensity_StdIntensityEdge_Mito'
'Cytoplasm_Intensity_StdIntensity_Mito'
'Cytoplasm_Intensity_UpperQuartileIntensity_Mito'
'Cytoplasm_Texture_AngularSecondMoment_Mito_3'
'Cytoplasm_Texture_AngularSecondMoment_Mito_5'
'Cytoplasm_Texture_Contrast_Mito_3'
'Cytoplasm_Texture_Contrast_Mito_5'
'Cytoplasm_Texture_Correlation_Mito_3'
'Cytoplasm_Texture_Correlation_Mito_5'
'Cytoplasm_Texture_DifferenceEntropy_Mito_3'
'Cytoplasm_Texture_DifferenceEntropy_Mito_5'
'Cytoplasm_Texture_DifferenceVariance_Mito_3'
'Cytoplasm_Texture_DifferenceVariance_Mito_5'
'Cytoplasm_Texture_Entropy_Mito_3'
'Cytoplasm_Texture_Entropy_Mito_5'
'Cytoplasm_Texture_Gabor_Mito_3'
'Cytoplasm_Texture_Gabor_Mito_5'
'Cytoplasm_Texture_InfoMeas1_Mito_3'
'Cytoplasm_Texture_InfoMeas1_Mito_5'
'Cytoplasm_Texture_InfoMeas2_Mito_3'
'Cytoplasm_Texture_InfoMeas2_Mito_5'
'Cytoplasm_Texture_InverseDifferenceMoment_Mito_3'
'Cytoplasm_Texture_InverseDifferenceMoment_Mito_5'
'Cytoplasm_Texture_SumAverage_Mito_3'
'Cytoplasm_Texture_SumAverage_Mito_5'
'Cytoplasm_Texture_SumEntropy_Mito_3'
'Cytoplasm_Texture_SumEntropy_Mito_5'
'Cytoplasm_Texture_SumVariance_Mito_3'
'Cytoplasm_Texture_SumVariance_Mito_5'
'Cytoplasm_Texture_Variance_Mito_3'
'Cytoplasm_Texture_Variance_Mito_5'
