# Supplementary material for: High Content Analysis Across Signaling Modulation Treatments for Subcellular Target Identification Reveals Heterogeneity in Cellular Response
Source: Front Cell Dev Biol. 2021 Jan 7;8:594750. doi: 10.3389/fcell.2020.594750 (PMC7817946; doi:10.3389/fcell.2020.594750)
Supplement: Supplementary Table 4 — List of MoA where more than three compounds used. [file Table_4.XLSX]

## Sheet: Sheet1
MoA	BroadID of Compounds
acetylcholine receptor agonist	BRD-A32673558-003-02-1
acetylcholine receptor agonist	BRD-A39268308-001-02-0
acetylcholine receptor agonist	BRD-K19309090-300-03-0
acetylcholine receptor agonist	BRD-K36638830-001-02-2
acetylcholine receptor antagonist	BRD-A09467419-003-04-2
acetylcholine receptor antagonist	BRD-A09539288-004-02-8
acetylcholine receptor antagonist	BRD-A17535965-001-02-2
acetylcholine receptor antagonist	BRD-A33711280-311-02-0
acetylcholine receptor antagonist	BRD-A36471396-003-02-2
acetylcholine receptor antagonist	BRD-A37432947-004-02-5
acetylcholine receptor antagonist	BRD-A49906757-004-03-1
acetylcholine receptor antagonist	BRD-A59215453-003-03-3
acetylcholine receptor antagonist	BRD-A65013509-003-03-8
acetylcholine receptor antagonist	BRD-A69786436-003-02-5
acetylcholine receptor antagonist	BRD-A99177642-001-02-5
acetylcholine receptor antagonist	BRD-K02607075-333-03-6
acetylcholine receptor antagonist	BRD-K03440695-001-02-6
acetylcholine receptor antagonist	BRD-K06147391-003-01-9
acetylcholine receptor antagonist	BRD-K47639036-003-03-3
acetylcholine receptor antagonist	BRD-K66206289-003-03-1
acetylcholine receptor antagonist	BRD-K93441486-067-03-7
acetylcholinesterase inhibitor	BRD-A70083328-001-02-9
acetylcholinesterase inhibitor	BRD-K13819402-003-02-9
acetylcholinesterase inhibitor	BRD-K25741894-001-03-8
acetylcholinesterase inhibitor	BRD-K70881766-001-02-3
adrenergic receptor agonist	BRD-A09925278-003-03-1
adrenergic receptor agonist	BRD-A16332958-001-02-4
adrenergic receptor agonist	BRD-A22684332-003-02-3
adrenergic receptor agonist	BRD-A24587114-066-03-5
adrenergic receptor agonist	BRD-A37441042-003-02-2
adrenergic receptor agonist	BRD-A47494775-003-03-0
adrenergic receptor agonist	BRD-A50157456-065-02-4
adrenergic receptor agonist	BRD-A54236247-003-02-7
adrenergic receptor agonist	BRD-A65440446-001-02-5
adrenergic receptor agonist	BRD-A88254928-001-04-6
adrenergic receptor agonist	BRD-A97104540-004-04-4
adrenergic receptor agonist	BRD-K16195444-001-01-7
adrenergic receptor agonist	BRD-K51465424-003-03-6
adrenergic receptor agonist	BRD-K54142781-001-02-1
adrenergic receptor agonist	BRD-K63165456-001-03-3
adrenergic receptor agonist	BRD-K75615183-001-01-7
adrenergic receptor agonist	BRD-K84175871-003-02-2
adrenergic receptor antagonist	BRD-A03623303-045-02-0
adrenergic receptor antagonist	BRD-A09056319-003-03-6
adrenergic receptor antagonist	BRD-A20239487-001-02-5
adrenergic receptor antagonist	BRD-A24191444-045-03-1
adrenergic receptor antagonist	BRD-A41304429-001-04-9
adrenergic receptor antagonist	BRD-A42167015-003-03-7
adrenergic receptor antagonist	BRD-A43671941-003-03-6
adrenergic receptor antagonist	BRD-K30421593-050-02-3
adrenergic receptor antagonist	BRD-K40965114-001-01-2
adrenergic receptor antagonist	BRD-K42635745-001-02-4
adrenergic receptor antagonist	BRD-K46211610-003-05-1
adrenergic receptor antagonist	BRD-K76810206-001-05-7
adrenergic receptor antagonist	BRD-K90333595-001-02-8
atpase inhibitor	BRD-A22380646-001-01-5
atpase inhibitor	BRD-A34806832-001-02-7
atpase inhibitor	BRD-A75817871-001-02-6
atpase inhibitor	BRD-K23478508-001-03-7
atpase inhibitor	BRD-K35708212-331-03-1
atpase inhibitor	BRD-K84595254-001-03-0
atpase inhibitor	BRD-K95603879-001-03-4
bacterial cell wall synthesis inhibitor	BRD-A13650332-236-03-9
bacterial cell wall synthesis inhibitor	BRD-A16665823-008-03-3
bacterial cell wall synthesis inhibitor	BRD-A66025870-237-05-1
bacterial cell wall synthesis inhibitor	BRD-A99402294-236-02-0
bacterial cell wall synthesis inhibitor	BRD-K02275692-003-03-4
bacterial cell wall synthesis inhibitor	BRD-K05673000-323-02-8
bacterial cell wall synthesis inhibitor	BRD-K62607865-001-03-0
bacterial cell wall synthesis inhibitor	BRD-K78364995-236-03-5
bacterial cell wall synthesis inhibitor	BRD-K86873305-236-03-0
bacterial cell wall synthesis inhibitor	BRD-K89046952-001-03-4
calcium channel blocker	BRD-A02006392-001-06-5
calcium channel blocker	BRD-A09533288-001-02-7
calcium channel blocker	BRD-A26711594-001-02-7
calcium channel blocker	BRD-A30815329-001-03-0
calcium channel blocker	BRD-A58048407-001-06-3
calcium channel blocker	BRD-A69636825-003-02-1
calcium channel blocker	BRD-K05434375-001-04-0
calcium channel blocker	BRD-K06208435-001-02-9
calcium channel blocker	BRD-K07220430-001-03-6
calcium channel blocker	BRD-K29582677-001-02-7
calcium channel blocker	BRD-K62996583-001-03-8
calcium channel blocker	BRD-K81272440-001-02-6
chloride channel blocker	BRD-K11717138-001-03-0
chloride channel blocker	BRD-K44067360-001-06-3
chloride channel blocker	BRD-K85383046-001-02-5
chloride channel blocker	BRD-K89272762-001-04-4
cyclooxygenase inhibitor	BRD-A17655518-001-02-0
cyclooxygenase inhibitor	BRD-A72988804-001-03-8
cyclooxygenase inhibitor	BRD-A78877355-003-03-6
cyclooxygenase inhibitor	BRD-A84174393-001-02-0
cyclooxygenase inhibitor	BRD-A87719232-001-02-4
cyclooxygenase inhibitor	BRD-K02637541-001-02-4
cyclooxygenase inhibitor	BRD-K12994359-001-02-8
cyclooxygenase inhibitor	BRD-K21733600-001-02-6
cyclooxygenase inhibitor	BRD-K38323065-001-05-8
cyclooxygenase inhibitor	BRD-K39339537-001-03-8
cyclooxygenase inhibitor	BRD-K46937689-001-05-1
cyclooxygenase inhibitor	BRD-K50398167-236-02-9
cyclooxygenase inhibitor	BRD-K68558722-001-02-4
cyclooxygenase inhibitor	BRD-K82562631-236-02-0
dopamine receptor agonist	BRD-A04438777-001-01-4
dopamine receptor agonist	BRD-A50684349-001-01-5
dopamine receptor agonist	BRD-K05901394-001-01-1
dopamine receptor agonist	BRD-K13261168-001-01-4
dopamine receptor agonist	BRD-K14496212-001-01-1
dopamine receptor agonist	BRD-K15519488-001-01-6
dopamine receptor agonist	BRD-K17378184-300-03-4
dopamine receptor agonist	BRD-K19360254-001-01-3
dopamine receptor agonist	BRD-K24396733-001-01-1
dopamine receptor agonist	BRD-K26548821-001-01-8
dopamine receptor agonist	BRD-K47936004-001-01-9
dopamine receptor agonist	BRD-K60932973-001-01-7
dopamine receptor agonist	BRD-K82577285-001-01-7
dopamine receptor agonist	BRD-K84421793-001-01-1
dopamine receptor agonist	BRD-K88871508-001-01-9
dopamine receptor agonist	BRD-K91336023-001-01-4
dopamine receptor antagonist	BRD-A10715913-001-02-0
dopamine receptor antagonist	BRD-A14395271-001-01-5
dopamine receptor antagonist	BRD-A65280694-003-03-8
dopamine receptor antagonist	BRD-A95096829-300-01-4
dopamine receptor antagonist	BRD-K01292756-001-06-0
dopamine receptor antagonist	BRD-K04111260-001-01-9
dopamine receptor antagonist	BRD-K05181463-001-01-6
dopamine receptor antagonist	BRD-K08619574-334-03-9
dopamine receptor antagonist	BRD-K10995081-001-05-5
dopamine receptor antagonist	BRD-K13211965-001-01-4
dopamine receptor antagonist	BRD-K19352500-332-03-7
dopamine receptor antagonist	BRD-K20620780-001-01-0
dopamine receptor antagonist	BRD-K28806945-001-01-9
dopamine receptor antagonist	BRD-K45435259-001-01-6
dopamine receptor antagonist	BRD-K50891186-001-01-0
dopamine receptor antagonist	BRD-K51671335-001-01-5
dopamine receptor antagonist	BRD-K53857191-001-04-5
dopamine receptor antagonist	BRD-K54094468-001-01-6
dopamine receptor antagonist	BRD-K67783091-001-05-5
dopamine receptor antagonist	BRD-K70281171-001-01-7
dopamine receptor antagonist	BRD-K70487031-001-01-0
dopamine receptor antagonist	BRD-K75641298-001-01-5
dopamine receptor antagonist	BRD-K77947974-001-04-9
dopamine receptor antagonist	BRD-K78643075-001-03-3
dopamine receptor antagonist	BRD-K79425933-001-03-6
estrogen receptor agonist	BRD-A23226398-001-02-7
estrogen receptor agonist	BRD-A36066264-001-02-3
estrogen receptor agonist	BRD-A39747742-001-02-7
estrogen receptor agonist	BRD-K17016787-001-03-5
estrogen receptor agonist	BRD-K18910433-001-04-4
gaba receptor antagonist	BRD-A04668240-001-01-5
gaba receptor antagonist	BRD-A11605036-001-03-2
gaba receptor antagonist	BRD-A24122750-001-01-1
gaba receptor antagonist	BRD-K50422030-001-01-2
gaba receptor antagonist	BRD-K61271364-001-02-4
gaba receptor antagonist	BRD-K93280214-004-02-3
glucocorticoid receptor agonist	BRD-A62525898-001-02-9
glucocorticoid receptor agonist	BRD-A63894585-001-03-4
glucocorticoid receptor agonist	BRD-A80594172-001-02-0
glucocorticoid receptor agonist	BRD-K00824317-001-03-0
glucocorticoid receptor agonist	BRD-K31627533-001-03-8
glucocorticoid receptor agonist	BRD-K35240538-001-03-1
glucocorticoid receptor agonist	BRD-K38775274-001-02-3
glucocorticoid receptor agonist	BRD-K39188321-001-03-9
glucocorticoid receptor agonist	BRD-K43736954-001-03-3
glucocorticoid receptor agonist	BRD-K47635719-001-03-9
glucocorticoid receptor agonist	BRD-K57886322-001-03-4
glucocorticoid receptor agonist	BRD-K60640630-001-03-7
glucocorticoid receptor agonist	BRD-K61496577-001-03-8
glucocorticoid receptor agonist	BRD-K62310379-001-03-0
glucocorticoid receptor agonist	BRD-K64862097-001-03-9
glucocorticoid receptor agonist	BRD-K77554836-001-03-3
glucocorticoid receptor agonist	BRD-K81709173-001-03-8
glucocorticoid receptor agonist	BRD-K87990216-001-03-7
glucocorticoid receptor agonist	BRD-K93568044-001-03-1
glucocorticoid receptor agonist	BRD-K98039984-001-03-0
glutamate receptor antagonist	BRD-K08109516-001-01-1
glutamate receptor antagonist	BRD-K10176267-001-01-7
glutamate receptor antagonist	BRD-K58930050-001-01-1
glutamate receptor antagonist	BRD-K59753853-001-01-5
histamine receptor antagonist	BRD-A04553218-050-03-0
histamine receptor antagonist	BRD-A06352418-001-03-6
histamine receptor antagonist	BRD-A73368467-003-02-8
histamine receptor antagonist	BRD-K28143534-001-01-4
histamine receptor antagonist	BRD-K30240666-051-05-0
histamine receptor antagonist	BRD-K33453211-003-03-2
histamine receptor antagonist	BRD-K57033106-048-02-8
histamine receptor antagonist	BRD-K82795137-001-02-3
histamine receptor antagonist	BRD-K97061094-001-03-2
local anesthetic	BRD-A09062839-003-03-5
local anesthetic	BRD-A70514680-003-03-9
local anesthetic	BRD-K04185004-003-03-6
local anesthetic	BRD-K18250272-003-03-7
local anesthetic	BRD-K65417056-003-03-6
local anesthetic	BRD-K73391359-003-03-7
monoamine oxidase inhibitor	BRD-K12102668-001-04-0
monoamine oxidase inhibitor	BRD-K44899736-003-02-1
monoamine oxidase inhibitor	BRD-K83597974-003-05-7
monoamine oxidase inhibitor	BRD-K86434416-001-02-7
monoamine oxidase inhibitor	BRD-K88809146-003-02-1
monoamine oxidase inhibitor	BRD-K93332168-001-03-2
phosphodiesterase inhibitor	BRD-A07207424-001-04-1
phosphodiesterase inhibitor	BRD-A34255068-001-04-8
phosphodiesterase inhibitor	BRD-K16542329-001-05-1
phosphodiesterase inhibitor	BRD-K37561857-001-04-9
phosphodiesterase inhibitor	BRD-K65639003-001-02-5
phosphodiesterase inhibitor	BRD-K79759585-001-02-1
potassium channel blocker	BRD-A03216249-003-02-9
potassium channel blocker	BRD-A11813248-001-02-8
potassium channel blocker	BRD-K03842655-001-02-1
potassium channel blocker	BRD-K41713976-001-02-0
serotonin receptor agonist	BRD-A17453586-001-01-9
serotonin receptor agonist	BRD-K09397065-001-01-6
serotonin receptor agonist	BRD-K16551401-003-01-8
serotonin receptor agonist	BRD-K19554809-001-01-1
serotonin receptor agonist	BRD-K30197592-001-01-5
serotonin receptor agonist	BRD-K36965586-001-01-7
serotonin receptor agonist	BRD-K45479396-001-01-8
serotonin receptor agonist	BRD-K55424922-001-01-4
serotonin receptor agonist	BRD-K69195780-001-01-5
serotonin receptor agonist	BRD-K77925998-001-01-3
serotonin receptor agonist	BRD-K93461745-001-01-5
serotonin receptor agonist	BRD-K94887716-001-01-5
serotonin receptor antagonist	BRD-A12016240-001-01-7
serotonin receptor antagonist	BRD-A44133049-001-01-5
serotonin receptor antagonist	BRD-A50764878-001-01-4
serotonin receptor antagonist	BRD-A51829654-001-01-4
serotonin receptor antagonist	BRD-A72483914-001-01-1
serotonin receptor antagonist	BRD-A84389633-001-01-6
serotonin receptor antagonist	BRD-A85587465-001-01-7
serotonin receptor antagonist	BRD-K01868942-001-01-3
serotonin receptor antagonist	BRD-K14282469-001-01-5
serotonin receptor antagonist	BRD-K15868788-001-01-4
serotonin receptor antagonist	BRD-K20742498-001-01-5
serotonin receptor antagonist	BRD-K30867024-001-01-1
serotonin receptor antagonist	BRD-K35941380-001-01-7
serotonin receptor antagonist	BRD-K40887525-001-02-9
serotonin receptor antagonist	BRD-K40901640-001-01-0
serotonin receptor antagonist	BRD-K43290182-001-01-9
serotonin receptor antagonist	BRD-K46441700-001-01-8
serotonin receptor antagonist	BRD-K49671696-001-02-1
serotonin receptor antagonist	BRD-K75958195-001-01-7
sodium channel blocker	BRD-A09472452-001-02-8
sodium channel blocker	BRD-A29734509-011-02-9
sodium channel blocker	BRD-A92670106-003-03-9
sodium channel blocker	BRD-A92826379-009-02-6
sodium channel blocker	BRD-A97730597-003-03-2
sodium channel blocker	BRD-K40905133-001-02-3
sodium channel blocker	BRD-K56558538-003-02-8
sodium channel blocker	BRD-K56596464-004-02-4
sodium channel blocker	BRD-K75089421-001-02-5
sodium channel blocker	BRD-K97688263-001-02-9
sterol demethylase inhibitor	BRD-A94543220-001-02-3
sterol demethylase inhibitor	BRD-A95939040-008-03-3
sterol demethylase inhibitor	BRD-K05977355-001-02-6
sterol demethylase inhibitor	BRD-K29113274-001-03-6
sterol demethylase inhibitor	BRD-K86204871-001-02-2
