# Supplementary material for: High Content Analysis Across Signaling Modulation Treatments for Subcellular Target Identification Reveals Heterogeneity in Cellular Response
Source: Front Cell Dev Biol. 2021 Jan 7;8:594750. doi: 10.3389/fcell.2020.594750 (PMC7817946; doi:10.3389/fcell.2020.594750)
Supplement: Supplementary Table 5 — An example of the dataset (100 × 824). Data from 100 randomly chosen cells. These cells are treated with a compound annotated as adrenergic receptor agonist inducing MoA. [file Table_5.XLSX]

## Sheet: Sheet1
Nuclei_AreaShape_Area	Nuclei_AreaShape_Eccentricity	Nuclei_AreaShape_EulerNumber	Nuclei_AreaShape_Extent	Nuclei_AreaShape_FormFactor	Nuclei_AreaShape_MajorAxisLength	Nuclei_AreaShape_MinorAxisLength	Nuclei_AreaShape_Orientation	Nuclei_AreaShape_Perimeter	Nuclei_AreaShape_Solidity	Nuclei_AreaShape_Zernike_0_0	Nuclei_AreaShape_Zernike_1_1	Nuclei_AreaShape_Zernike_2_0	Nuclei_AreaShape_Zernike_2_2	Nuclei_AreaShape_Zernike_3_1	Nuclei_AreaShape_Zernike_3_3	Nuclei_AreaShape_Zernike_4_0	Nuclei_AreaShape_Zernike_4_2	Nuclei_AreaShape_Zernike_4_4	Nuclei_AreaShape_Zernike_5_1	Nuclei_AreaShape_Zernike_5_3	Nuclei_AreaShape_Zernike_5_5	Nuclei_AreaShape_Zernike_6_0	Nuclei_AreaShape_Zernike_6_2	Nuclei_AreaShape_Zernike_6_4	Nuclei_AreaShape_Zernike_6_6	Nuclei_AreaShape_Zernike_7_1	Nuclei_AreaShape_Zernike_7_3	Nuclei_AreaShape_Zernike_7_5	Nuclei_AreaShape_Zernike_7_7	Nuclei_AreaShape_Zernike_8_0	Nuclei_AreaShape_Zernike_8_2	Nuclei_AreaShape_Zernike_8_4	Nuclei_AreaShape_Zernike_8_6	Nuclei_AreaShape_Zernike_8_8	Nuclei_AreaShape_Zernike_9_1	Nuclei_AreaShape_Zernike_9_3	Nuclei_AreaShape_Zernike_9_5	Nuclei_AreaShape_Zernike_9_7	Nuclei_AreaShape_Zernike_9_9	Nuclei_Children_Cells_Count	Nuclei_Children_Cytoplasm_Count	Nuclei_Intensity_IntegratedIntensityEdge_ER	Nuclei_Intensity_IntegratedIntensityEdge_Hoechst	Nuclei_Intensity_IntegratedIntensityEdge_Mito	Nuclei_Intensity_IntegratedIntensityEdge_Ph_golgi	Nuclei_Intensity_IntegratedIntensityEdge_Syto	Nuclei_Intensity_IntegratedIntensity_ER	Nuclei_Intensity_IntegratedIntensity_Hoechst	Nuclei_Intensity_IntegratedIntensity_Mito
909	0.907219	1	0.561111	0.697064	52.5348	22.0992	-55.1782	128.012	0.963434	0.439565	0.0302719	0.164082	0.0932385	0.0250563	0.0162441	0.038223	0.048426	0.0383149	0.00883199	0.01166	0.010051	0.00257275	0.00418164	0.0149112	0.0190383	0.00424196	0.00216613	0.0041663	0.00658171	0.00861342	0.00774818	0.00498063	0.00321788	0.0102612	0.00910726	0.00669502	0.00655341	0.00213043	0.00408378	1	1	1.04138	0.769988	0.916799	0.970124	0.434469	5.78069	5.55956	5.50017
1168	0.695601	1	0.780749	0.865613	45.5676	32.737	-73.0112	130.216	0.964492	0.734398	0.0242828	0.161773	0.091493	0.00972262	0.00777183	0.043151	0.00754656	0.0201777	0.00978093	0.0107402	0.00377154	0.0127223	0.0236613	0.017017	0.00459425	0.00112716	0.0074831	0.000631029	0.00186326	0.00941695	0.00914911	0.00147215	0.0095344	0.000690806	0.00686908	0.00390268	0.00539433	0.00387448	0.00276427	1	1	1.24521	0.744285	1.16914	0.904338	0.46333	8.66586	10.0945	9.11754
996	0.645051	1	0.803226	0.890416	40.7995	31.1765	8.78333	118.56	0.963716	0.76165	0.0364647	0.155225	0.0778247	0.0036254	0.00472162	0.0550219	0.0105567	0.020035	0.0173929	0.00945075	0.00337741	0.000987216	0.018986	0.0149699	0.00623702	0.00619013	0.00457732	0.00332773	0.00168091	0.00857479	0.0118035	0.00272133	0.00881187	0.00211157	0.00744302	0.00801765	0.00377108	0.000918077	0.0028887	1	1	0.810346	0.676986	0.760474	0.749855	0.360744	5.77528	8.48073	5.86194
1438	0.87411	1	0.654827	0.605876	64.2951	31.2299	81.5932	172.7	0.88275	0.50132	0.0413853	0.143322	0.110882	0.0343452	0.0174415	0.0204649	0.0396525	0.038263	0.0223785	0.0179744	0.0100635	0.00846411	0.00324585	0.00730895	0.0131778	0.00216609	0.0107093	0.00776503	0.008066	0.0037223	0.00247104	0.00711699	0.00686221	0.00754396	0.0084849	0.00787887	0.00156143	0.00703338	0.00638255	1	1	1.39369	0.948003	1.37903	1.28889	0.603807	9.83462	11.8327	10.0488
624	0.894037	1	0.624625	0.733591	42.2492	18.9273	29.0567	103.388	0.963707	0.476892	0.00832465	0.169981	0.102344	0.00153838	0.00921082	0.033322	0.0503896	0.0394913	0.00313323	0.00524166	0.00621328	0.00010168	0.00205553	0.0116171	0.0178323	0.000976016	0.000504801	0.0028716	0.00389179	0.0128066	0.0123538	0.0103087	0.00245675	0.0088403	0.00152007	0.000658876	0.00234619	0.00254999	0.00241845	1	1	0.881085	0.622131	0.7922	0.724061	0.332759	3.91542	4.96855	3.86729
942	0.584024	1	0.774671	0.898177	38.6256	31.3538	11.6586	114.802	0.964176	0.792506	0.0390597	0.140877	0.0680057	0.0153085	0.0288901	0.0545483	0.020563	0.014884	0.00347739	0.00860938	0.0104054	0.00113749	0.0115026	0.0031837	0.0098571	0.00712541	0.0114644	0.00903408	0.00578502	0.0126378	0.0134034	0.00375002	0.00969982	0.00613619	0.00259698	0.00243679	0.00188054	0.00350234	0.00157671	1	1	0.99645	0.660923	0.868917	0.737303	0.375755	5.98157	7.99614	5.86316
776	0.790335	1	0.729323	0.836437	40.2538	24.6625	-66.2265	107.974	0.959209	0.636538	0.0313607	0.17673	0.103055	0.0121034	0.00968433	0.0104054	0.0158145	0.0315265	0.0103935	0.00906507	0.00460273	0.0210324	0.0235272	0.010301	0.0106955	0.00861928	0.00731088	0.00656558	0.00339672	0.00430448	0.00620045	0.0101413	0.0117623	0.00323671	0.00325243	0.00511235	0.0033063	0.00498899	0.00265744	1	1	0.930134	0.640278	0.856201	0.759615	0.381027	5.24439	5.74899	5.01157
653	0.809352	1	0.711329	0.796666	37.7804	22.1893	28.5967	101.49	0.961001	0.610893	0.0320299	0.177097	0.104305	0.0131244	0.010675	0.0033305	0.0258423	0.0306979	0.0094307	0.00479729	0.00444198	0.0176784	0.0206645	0.0107497	0.0140031	0.0081272	0.0107683	0.00655438	0.00127782	0.00715424	0.00988649	0.0135161	0.0102919	0.00731809	0.00160661	0.00408788	0.00538493	0.00468902	0.000669137	1	1	0.821116	0.597528	0.684434	0.632129	0.304566	4.14149	5.03129	3.82885
768	0.624582	1	0.761905	0.849929	35.6244	27.8212	-75.7012	106.56	0.951673	0.735802	0.0499617	0.163922	0.0718481	0.0164147	0.0249045	0.0447125	0.0123759	0.0126882	0.00953803	0.012326	0.0134116	0.0165678	0.0155641	0.0110718	0.011849	0.011049	0.00842321	0.00506587	0.00918586	0.0148946	0.00813583	0.00507465	0.00293134	0.00924256	0.00280443	0.00632077	0.00537197	0.00301568	0.00454701	1	1	0.691255	0.612287	0.838992	0.746093	0.352403	4.30476	5.36951	5.24176
1020	0.805236	1	0.691057	0.809006	46.896	27.8072	-37.2015	125.872	0.969121	0.602421	0.0632704	0.174159	0.09348	0.0276815	0.0246594	0.00290264	0.0186725	0.030418	0.0162606	0.00613041	0.0125322	0.0136613	0.0160855	0.00490981	0.0103506	0.0174059	0.0143988	0.00890109	0.00587597	0.00379009	0.00370415	0.00570198	0.00440365	0.00356526	0.00184912	0.00314212	0.00738974	0.00960655	0.0024274	1	1	1.04294	0.740956	0.873412	0.893763	0.440074	6.45871	9.70103	6.11571
1277	0.674337	1	0.725568	0.696673	47.2261	34.8729	35.4486	151.77	0.931097	0.66609	0.0350331	0.191958	0.0707216	0.00583383	0.0127967	0.0364291	0.0065253	0.0238784	0.00810326	0.012399	0.00391569	0.0268198	0.0212098	0.00732301	0.0130493	0.00315971	0.00630309	0.00331606	0.00593046	0.0118405	0.00431727	0.00475782	0.0036065	0.00951753	0.00258463	0.00845588	0.00555489	0.0100236	0.00528072	1	1	1.34073	0.901491	1.14548	1.00511	0.535665	8.94079	11.3055	8.2347
1118	0.695574	1	0.747326	0.840521	44.5344	31.996	-77.6141	129.286	0.958012	0.730365	0.0456899	0.161126	0.0873303	0.00646825	0.00720124	0.0423751	0.00568761	0.0213597	0.0210978	0.0100173	0.00192173	0.00927906	0.020381	0.0144187	0.00674379	0.00133555	0.00547351	0.00744505	0.00277586	0.00667833	0.00723787	0.00144938	0.0106808	0.00334417	0.0112735	0.00971429	0.00304893	0.00316765	0.00131933	1	1	1.22195	0.735039	1.31104	0.879627	0.506381	8.24016	11.0637	9.18934
660	0.770434	1	0.725275	0.84373	36.4476	23.2361	-20.7983	99.146	0.955137	0.658056	0.0502881	0.169495	0.099034	0.0182818	0.0112142	0.0178428	0.0122694	0.0274346	0.0179448	0.00992071	0.0042944	0.0135027	0.021647	0.0112518	0.0111891	0.0106501	0.0133153	0.00701111	0.00248034	0.00266519	0.00259711	0.00604531	0.0119162	0.00553915	0.00516715	0.00575217	0.00456095	0.00369897	0.00129627	1	1	0.794863	0.572561	0.732248	0.700689	0.346827	4.22134	5.65642	4.08114
968	0.701002	1	0.743472	0.827876	41.6455	29.6999	81.6449	121.216	0.953695	0.722448	0.0728046	0.153879	0.083862	0.00547637	0.0243984	0.0317833	0.00954129	0.0177275	0.0264056	0.0169354	0.00792713	0.0085958	0.0143269	0.00785965	0.00650293	0.00268887	0.00629504	0.0136468	0.00189652	0.00227343	0.00650609	0.00552858	0.00582341	0.00375181	0.0117768	0.0105396	0.00435631	0.00752636	0.00168096	1	1	1.31082	0.691681	0.951822	0.814806	0.448452	7.0573	9.28168	6.08372
1150	0.667598	1	0.76412	0.84688	44.5108	33.1393	22.5231	130.63	0.959933	0.745988	0.0729025	0.146428	0.0769992	0.00769248	0.00682899	0.0402712	0.00330661	0.0236029	0.0330872	0.0121625	0.00691384	0.00378366	0.0124914	0.0107818	0.00839935	0.00681528	0.00265418	0.007404	0.00254683	0.0041512	0.00481023	0.0033254	0.0099632	0.00397849	0.0118189	0.00840263	0.0039628	0.000502233	0.00230213	1	1	1.30295	0.762459	1.0024	0.84722	0.483035	9.05203	11.0622	7.8686
641	0.739293	1	0.763095	0.620092	35.359	23.8102	-89.6077	113.974	0.907289	0.638145	0.0312206	0.182273	0.0856367	0.00849443	0.020196	0.0136161	0.0111276	0.0209798	0.0170594	0.00899829	0.0185497	0.023527	0.0262908	0.0119962	0.0113775	0.00207791	0.00386032	0.00503512	0.00833903	0.00598592	0.00155906	0.00859071	0.000982745	0.00621541	0.00781554	0.00689373	0.00305474	0.004965	0.00268284	1	1	0.860495	0.690091	0.990675	0.881544	0.446602	4.05946	4.13865	4.80931
955	0.889661	1	0.584455	0.752875	51.7557	23.6328	38.7144	126.254	0.974987	0.493283	0.0274076	0.166148	0.105293	0.0175429	0.0151753	0.0282881	0.0479516	0.0377325	0.00376807	0.00823521	0.00792118	0.00016778	0.00347545	0.00729414	0.015895	0.00522061	0.00454084	0.00353695	0.00439505	0.010848	0.0106361	0.0112877	0.00478067	0.00740344	0.00595904	0.00693431	0.00723759	0.00511139	0.00250556	1	1	1.20671	0.826912	0.982793	0.890019	0.482599	6.28446	9.1769	5.9343
869	0.828958	1	0.655354	0.785974	44.5503	24.9175	-51.4702	117.872	0.965556	0.573288	0.0290743	0.183378	0.100149	0.0175273	0.0101512	0.00359036	0.0325402	0.0326282	0.00474523	0.00305408	0.00505477	0.0156162	0.0202235	0.00206724	0.0117903	0.00995481	0.0115937	0.00124374	0.00177779	0.0113364	0.00968267	0.0143617	0.00862194	0.00508512	0.00440406	0.00355987	0.00585964	0.00313062	0.00140131	1	1	1.21775	0.686121	1.38308	1.16428	0.522693	7.16416	10.4196	8.58676
1046	0.65029	1	0.778274	0.828285	42.1192	31.9973	86.6246	125.974	0.958753	0.769978	0.0311953	0.144899	0.0847483	0.0116445	0.0250142	0.0441386	0.00971579	0.00712208	0.00290256	0.00539871	0.0194873	0.00742016	0.0223515	0.0101119	0.0100467	0.00563253	0.00771244	0.01213	0.00587621	0.00713666	0.0119632	0.00230447	0.00416569	0.00376895	0.00214559	0.00217275	0.00312134	0.0109315	0.00198338	1	1	1.14986	0.715832	0.915924	0.771259	0.422145	7.42448	10.163	6.86913
718	0.865527	1	0.625981	0.758806	42.842	21.458	53.4234	109.044	0.961822	0.533364	0.0251534	0.173889	0.106093	0.018567	0.010657	0.0191491	0.0401448	0.0376837	0.00244304	0.00418055	0.00562391	0.00939385	0.0111625	0.00295467	0.0154632	0.00813134	0.0074668	0.00330126	0.00309525	0.0118723	0.0124406	0.0134724	0.00708703	0.00651503	0.00662954	0.00648259	0.00589882	0.00435697	0.00178786	1	1	0.865155	0.681597	0.862311	0.754529	0.374868	4.43728	5.87488	4.67954
640	0.703244	1	0.714286	0.852197	33.9335	24.125	-33.165	97.146	0.952381	0.721766	0.0572043	0.159345	0.0884413	0.0104091	0.014486	0.0343824	0.00949011	0.0205985	0.0211535	0.0138356	0.00707271	0.0136947	0.0178163	0.0128926	0.00643262	0.00146769	0.00611313	0.0112784	0.00664754	0.00691074	0.00426426	0.00716868	0.00659172	0.00369235	0.0119134	0.00687264	0.0047738	0.00225898	0.00344416	1	1	0.959939	0.56823	1.01245	0.810631	0.405674	5.06474	5.22906	5.49609
1563	0.555141	1	0.794207	0.902443	48.9114	40.6824	17.8148	147.528	0.969603	0.845628	0.0222655	0.116878	0.0654403	0.00654153	0.00398535	0.0622535	0.0279161	0.0119562	0.00762449	0.00568322	0.00145839	0.0164287	0.0018379	0.0132744	0.0018219	0.00870709	0.0067048	0.000730623	0.00101097	0.0060865	0.0119555	0.00807064	0.00549264	0.00183799	0.00221222	0.00213659	0.00184134	0.000622542	0.000915639	1	1	1.6944	0.812951	1.5592	1.04287	0.621709	12.5473	20.5822	12.6108
1142	0.712979	1	0.818638	0.884339	45.672	32.0246	-89.9467	127.388	0.971915	0.732514	0.05702	0.149379	0.0939156	0.0128365	0.00590698	0.0342834	0.00434568	0.0212097	0.0254317	0.0137172	0.00646039	0.00460807	0.014878	0.0185968	0.00715779	0.0040748	0.0076621	0.00547048	0.0025584	0.0030148	0.00343168	0.00193332	0.0126565	0.00277051	0.0115238	0.0109688	0.00451932	0.00212632	0.00105346	1	1	1.32103	0.740399	1.19227	0.962549	0.55348	8.74902	11.1258	7.92613
1217	0.864231	1	0.650107	0.773646	55.5339	27.9389	-33.7425	140.598	0.976334	0.518933	0.0163445	0.18179	0.0998851	0.0133835	0.00498349	0.0207546	0.0429722	0.0370313	0.000999397	0.00260019	0.00144583	0.0108703	0.0114506	0.0066924	0.0167956	0.00636148	0.00365038	0.0017549	0.000707361	0.0144697	0.0139506	0.0143434	0.00391012	0.00844355	0.00484819	0.00525241	0.00366741	0.00253143	0.000702725	1	1	1.20744	0.852592	1.07182	0.911696	0.487279	8.23925	11.175	7.46915
817	0.846333	1	0.76	0.793719	44.2618	23.5763	-77.1627	113.732	0.960611	0.545197	0.0210209	0.184307	0.0996818	0.0162066	0.00490803	0.0141314	0.0355598	0.0375029	0.000303016	0.0028755	0.00290229	0.0172358	0.0152089	0.00414713	0.0167304	0.00923923	0.00697764	0.00156057	0.00174114	0.0128325	0.0130984	0.013894	0.00578771	0.00808893	0.00563574	0.00481234	0.00315478	0.00210131	0.00104258	1	1	0.913181	0.632019	0.868249	0.835614	0.407986	5.47333	7.5434	5.56005
904	0.886812	1	0.80213	0.724164	50.0995	23.1525	-1.61746	125.248	0.956614	0.495909	0.0231709	0.168197	0.10591	0.014479	0.00463038	0.0290956	0.0471635	0.0395908	0.0037952	0.00752276	0.000776011	0.0025765	0.00371784	0.00702825	0.0175732	0.00475139	0.0035747	0.00681638	0.0020068	0.0105317	0.0129628	0.0111435	0.00547844	0.0086055	0.00568621	0.00489001	0.00450543	0.00436376	0.00210133	1	1	0.981066	0.71321	0.879572	0.803621	0.409177	5.5579	8.08215	5.54357
680	0.83202	1	0.699588	0.812387	39.5519	21.9412	-61.8121	102.56	0.963173	0.579051	0.0174598	0.183143	0.103645	0.00676525	0.0113638	0.00584764	0.0311931	0.033679	0.00395168	0.00363262	0.00531358	0.0183747	0.0212073	0.00227554	0.0124826	0.00386006	0.00530599	0.00288696	0.00244865	0.0135804	0.0123617	0.0153279	0.0090319	0.00491797	0.000281189	0.00248185	0.00454189	0.00489274	0.0017969	1	1	0.992177	0.603472	0.994723	0.683646	0.399266	5.03074	6.09346	5.23003
919	0.682905	1	0.750204	0.858626	40.0685	29.2703	-45.2687	115.974	0.961297	0.737772	0.0104233	0.164991	0.0872182	0.00178442	0.00990293	0.0474583	0.0117532	0.024966	0.00571137	0.00530409	0.00474491	0.0154349	0.0214166	0.0150278	0.00710406	0.00297986	0.00247184	0.00188647	0.000561089	0.0158243	0.0110153	0.000752216	0.0128147	0.00284116	0.000965234	0.00505349	0.00130909	0.00430469	0.00107421	1	1	1.11054	0.67603	0.944839	0.734248	0.435046	6.77841	8.96592	6.25691
1256	0.460159	1	0.786967	0.899587	42.4652	37.7022	-11.3067	132.458	0.965411	0.880777	0.0528182	0.0923312	0.0421379	0.0259338	0.00361139	0.0531914	0.0173295	0.00221381	0.000749285	0.0072383	0.0109879	0.0203526	0.00286944	0.00373162	0.011182	0.0137145	0.008972	0.00432298	0.00573777	0.00390615	0.00737745	0.00252836	0.00694033	0.00353224	0.0121458	0.00372531	0.00184784	0.00530262	0.00375151	1	1	1.20608	0.763293	1.29358	0.934844	0.49919	8.2208	11.0457	9.05305
1049	0.862823	1	0.627392	0.77288	51.6875	26.1284	36.4499	130.598	0.969949	0.529591	0.0192526	0.175801	0.104779	0.0164887	0.00500731	0.0179957	0.0428454	0.0364637	0.00549422	0.00592074	0.00412409	0.00797545	0.0119368	0.00494028	0.014171	0.00676972	0.00562376	0.00497169	0.00328099	0.0129184	0.0121572	0.0135356	0.00836554	0.0066243	0.00736989	0.00626845	0.000497626	0.0033185	0.00208328	1	1	1.37506	0.779703	1.15005	1.00706	0.554051	7.54616	9.12188	7.02541
1469	0.773247	1	0.777249	0.823736	54.3446	34.4602	84.0766	149.7	0.965812	0.657874	0.02287	0.176756	0.102597	0.00833601	0.00306464	0.0182072	0.0121092	0.0276148	0.0050008	0.0099058	0.00235202	0.0218371	0.0275503	0.0124541	0.00740736	0.0051842	0.00420174	0.00523373	0.0020991	0.00288881	0.00256026	0.0107336	0.0123319	0.00235564	0.00377546	0.00133314	0.0055416	0.00233095	0.00129742	1	1	1.17783	0.86484	1.17205	1.10103	0.566571	9.06476	11.4064	10.0328
761	0.743477	1	0.699449	0.866666	38.2023	25.5482	41.5589	105.044	0.959042	0.707252	0.05746	0.153132	0.100299	0.0149166	0.010559	0.024639	0.00559379	0.0216796	0.0207346	0.014847	0.00941269	0.0104362	0.0163203	0.0162474	0.0077898	0.00846486	0.00967117	0.0086074	0.00273301	0.00253034	0.00456467	0.00343947	0.0116869	0.00370304	0.00948303	0.00827178	0.00541843	0.00531513	0.00110628	1	1	1.00533	0.657012	0.868158	0.673328	0.398863	5.34524	6.59986	5.19656
1089	0.70373	1	0.767442	0.867064	44.2251	31.4205	-17.3595	125.63	0.963291	0.726707	0.0234071	0.164656	0.0923619	0.00353738	0.00938928	0.0411656	0.00648899	0.0212596	0.00772701	0.00948841	0.00478485	0.0149618	0.025116	0.0152664	0.00532935	0.00314146	0.00548955	0.00237823	0.000413293	0.00788347	0.00976091	0.002483	0.0104847	0.00103212	0.00308767	0.00644918	0.00443017	0.00394953	0.00128398	1	1	1.12956	0.749276	0.891145	0.800151	0.438761	7.40327	9.96648	6.55856
964	0.728568	1	0.704678	0.859776	42.4078	29.0482	41.0813	118.7	0.965448	0.718584	0.0449477	0.157252	0.0978261	0.0105169	0.00604254	0.0318134	0.00535759	0.0227285	0.0196365	0.0112245	0.00286674	0.0122311	0.0198395	0.0168467	0.00612623	0.00548688	0.00784699	0.00659104	0.00283282	0.00471964	0.00380879	0.00348456	0.0113654	0.00179292	0.0102711	0.00898037	0.00259605	0.00195753	0.00279486	1	1	1.20342	0.722794	1.02869	0.785725	0.469528	7.35535	10.4758	6.7684
1272	0.798953	1	0.755793	0.817025	51.9979	31.2712	13.7525	139.872	0.960362	0.612542	0.0424924	0.179875	0.097436	0.0203481	0.0164839	0.00728815	0.0203034	0.031403	0.0120048	0.00724138	0.00634421	0.0181998	0.02185	0.00397936	0.0119539	0.0125339	0.0126802	0.00640701	0.00236996	0.00472327	0.00557232	0.00948422	0.00855639	0.00526413	0.00135945	0.00193886	0.00666518	0.00702935	0.00131394	1	1	1.19085	0.794969	1.15621	1.0258	0.549226	8.23087	11.0896	8.88653
598	0.733285	1	0.787879	0.875201	33.5863	22.836	-82.3989	92.662	0.960643	0.717598	0.0707147	0.146697	0.0964401	0.0151031	0.0116629	0.0242063	0.00989977	0.0248098	0.0272085	0.0161118	0.00461479	0.00861347	0.00951939	0.0166317	0.00916737	0.00420891	0.0102174	0.0103208	0.00477387	0.0048307	0.00388856	0.00791224	0.0096828	0.00232259	0.0111124	0.00946699	0.00407433	0.00378253	0.00423226	1	1	1.02599	0.552092	0.914117	0.612448	0.394312	5.05974	5.16945	4.67384
1026	0.82113	1	0.678571	0.803164	47.9141	27.3466	-34.7274	126.7	0.964286	0.58633	0.0116198	0.185266	0.102248	0.00242773	0.00977261	0.00257342	0.0295116	0.0330337	0.00328356	0.00570935	0.00740227	0.0209141	0.0219776	0.00412046	0.0128621	0.00185729	0.00168674	0.00448047	0.00456307	0.0115182	0.0124894	0.0161021	0.00883748	0.00529381	0.00247561	0.00164927	0.00244745	0.00335464	0.00256538	1	1	1.28147	0.759538	1.24255	0.892377	0.473733	7.04953	10.4692	7.2197
861	0.56881	1	0.68442	0.723535	37.8559	31.1353	-62.0234	122.286	0.915957	0.676135	0.0875583	0.153366	0.0371505	0.0119933	0.0534783	0.0157996	0.0172847	0.0408732	0.0243546	0.0181109	0.0197994	0.0049498	0.00666041	0.00823612	0.0116937	0.00516757	0.00699577	0.00911937	0.00750615	0.00436074	0.00732538	0.0138113	0.0146003	0.0030094	0.00657863	0.00147359	0.00214695	0.00991733	0.00993513	1	1	1.2391	0.742465	1.06201	0.845375	0.491426	6.54748	6.84456	5.97797
795	0.795746	1	0.795	0.833351	40.9425	24.796	-4.69349	109.49	0.956679	0.648407	0.0172883	0.171886	0.110372	0.00601748	0.00895378	0.00913278	0.0149796	0.0291217	0.00358682	0.00447062	0.00437731	0.0224282	0.0243081	0.0159911	0.00773068	0.00241672	0.00416853	0.00537086	0.00284	0.00442263	0.00813068	0.0114218	0.0141648	0.00154281	0.00103972	0.000768248	0.00317905	0.00311165	0.00234695	1	1	0.939626	0.612874	0.982436	0.687944	0.38874	4.97366	8.17004	5.29123
742	0.744114	1	0.77131	0.876413	37.6741	25.1683	74.9033	103.146	0.963011	0.675974	0.0236757	0.178291	0.0950541	0.00855287	0.00193846	0.0283578	0.00537609	0.0292147	0.00799861	0.0112509	0.00249692	0.0227135	0.0255792	0.012095	0.0102246	0.0055999	0.00482519	0.00321601	0.001379	0.00550019	0.00115083	0.00855528	0.012451	0.00417063	0.00524944	0.00539847	0.00407537	0.00114073	0.00148578	1	1	0.926256	0.634737	0.794077	0.696866	0.379288	5.03825	5.56155	4.66324
1202	0.598545	1	0.733822	0.873128	43.7796	35.0713	34.022	131.528	0.958533	0.817764	0.0170984	0.129405	0.0749589	0.00826297	0.0170916	0.0579497	0.0214146	0.00197358	0.00119046	0.00687697	0.00555829	0.0069624	0.0120985	0.0135815	0.00342495	0.00409489	0.00253839	0.00959643	0.00800707	0.00910515	0.0156332	0.00883428	0.00399424	0.00313173	0.00313909	0.0028875	0.00574557	0.0044625	0.00519631	1	1	1.12701	0.776767	1.10051	0.959145	0.514791	7.92172	10.8495	8.40662
765	0.715129	1	0.74707	0.859921	37.4544	26.1804	44.7594	105.732	0.964691	0.710123	0.0433904	0.165619	0.0893537	0.0155001	0.00729886	0.0386841	0.00090044	0.0239122	0.0212458	0.0112294	0.00442408	0.00940752	0.0203168	0.0146949	0.00755622	0.00524281	0.00539499	0.00556377	0.00207811	0.00634148	0.00478663	0.00757382	0.00955874	0.00114091	0.0123518	0.00744599	0.0062286	0.00216168	0.00112429	1	1	0.808803	0.626112	0.768587	0.723844	0.372574	4.34817	5.53649	4.4081
984	0.878139	1	0.629156	0.738979	51.2389	24.513	-59.9798	129.356	0.972813	0.506414	0.0125241	0.175411	0.103669	0.00973443	0.00422584	0.025658	0.0463661	0.0385289	0.00188032	0.00290383	0.00191758	0.00620132	0.00749077	0.00725467	0.0170713	0.00397336	0.00196184	0.00247952	0.00137722	0.0140693	0.0132875	0.0144707	0.00415717	0.00794947	0.00399816	0.00368678	0.00305417	0.00210486	0.00117634	1	1	1.16719	0.757394	1.06248	0.945102	0.481546	6.47017	9.19904	6.32365
720	0.903142	1	0.555985	0.724256	46.385	19.9151	48.3492	111.77	0.967092	0.469157	0.0177138	0.161892	0.105596	0.0128797	0.00431704	0.0361824	0.0497492	0.0422124	0.00470263	0.00592063	0.000337664	0.0019268	0.00241984	0.0111962	0.0196343	0.00352501	0.00176755	0.00476785	0.000950305	0.00929533	0.0107177	0.00857927	0.00260774	0.00948241	0.00480497	0.00440372	0.00329843	0.00316557	0.00150025	1	1	0.896761	0.73981	0.826241	0.75123	0.41899	4.54925	5.49385	4.41502
718	0.487396	1	0.750261	0.892244	32.513	28.3897	4.01845	100.56	0.958611	0.838997	0.0506954	0.116539	0.0489382	0.0240549	0.0284034	0.0546547	0.0185817	0.0255416	0.000575904	0.00476071	0.00515077	0.00785088	0.00680494	0.0113094	0.00863539	0.0102572	0.00992727	0.00182158	0.00198919	0.00920645	0.00944651	0.00155311	0.0116061	0.00416753	0.00731748	0.00511934	0.00278812	0.00446202	0.00207201	1	1	0.797748	0.587887	0.727283	0.752168	0.356299	4.41364	5.5026	4.22447
922	0.896381	1	0.738782	0.690238	52.0594	23.0771	-84.8055	129.56	0.956432	0.448577	0.0211408	0.168501	0.0941802	0.0196012	0.00659683	0.0362367	0.050367	0.0379894	0.00952877	0.00499323	0.00829791	0.00188436	0.00190379	0.0156041	0.0184256	0.0039949	0.00939865	0.00621513	0.00666481	0.00992733	0.010072	0.00636601	0.00267935	0.00977688	0.00696776	0.00533842	0.00664338	0.0035407	0.0047453	1	1	1.00849	0.756474	0.882024	0.81129	0.426091	5.92007	6.03618	5.31943
687	0.782255	1	0.681548	0.81689	37.8222	23.5617	60.9766	102.802	0.952183	0.647287	0.072991	0.156408	0.100413	0.0310449	0.00930544	0.010333	0.0152479	0.0257969	0.0166653	0.0164662	0.0113281	0.00861848	0.0116846	0.00960395	0.00601062	0.0163887	0.013944	0.00838988	0.0105265	0.00270944	0.00358063	0.00818766	0.00615471	0.00276998	0.00292348	0.00129834	0.00435062	0.00216331	0.00703761	1	1	0.859848	0.644121	0.758519	0.714441	0.378793	4.30285	5.43004	4.15824
958	0.90224	1	0.767628	0.70887	53.2341	22.9564	-85.7115	130.318	0.952286	0.460288	0.00675776	0.168006	0.100444	0.00354897	0.00327336	0.0393891	0.0493351	0.0420363	0.00140422	0.00190278	0.0013971	0.000360055	0.00276657	0.0135439	0.021063	0.0012177	0.000618903	0.00197824	0.00115529	0.0117934	0.0124896	0.00720575	7.72314e-05	0.0113502	0.00156225	0.00104015	0.00171282	0.00191195	0.00104557	1	1	1.03484	0.710928	1.03622	0.834292	0.448704	6.10616	9.13336	6.27238
1196	0.788408	1	0.727052	0.814106	49.8825	30.6854	23.3646	135.872	0.964905	0.638221	0.0434069	0.17335	0.102714	0.0197309	0.005843	0.0113652	0.0166927	0.028407	0.0107708	0.010937	0.00484545	0.0173927	0.0218824	0.0107115	0.0081607	0.0122173	0.0108655	0.00841811	0.00463694	0.00345927	0.00436081	0.0102357	0.0108902	0.00254812	0.00262814	0.0024756	0.00560083	0.00261896	0.00332139	1	1	1.43185	0.760634	1.2305	0.968007	0.555594	9.09055	11.2278	9.04318
704	0.793916	1	0.784838	0.845042	38.4323	23.3679	82.6909	102.318	0.962406	0.613946	0.00689993	0.188766	0.0980898	0.0011005	0.002705	0.0107583	0.024138	0.0296656	0.00287578	0.00241022	0.00179993	0.0229255	0.0267652	0.0077958	0.0121747	0.00109839	0.00151921	0.00208238	0.00124492	0.00624595	0.0093433	0.0151773	0.0106387	0.00650595	0.000853181	0.00144497	0.00165886	0.00143689	0.000560616	1	1	0.839617	0.622123	0.726523	0.659324	0.356887	4.68161	5.47429	4.36161
780	0.842686	1	0.65	0.79145	43.111	23.2112	62.1107	111.286	0.965347	0.578408	0.0296962	0.171668	0.111399	0.0110284	0.0143987	0.0131131	0.0315811	0.0328384	0.00264336	0.00525304	0.00947086	0.0159606	0.0156014	0.00494687	0.0102119	0.00548991	0.00777011	0.00615206	0.0062097	0.0126079	0.0133041	0.0144573	0.0101159	0.00668713	0.00408447	0.00299642	0.0051348	0.00412592	0.00375971	1	1	0.827879	0.705091	0.754732	0.705157	0.36792	5.19322	5.72174	5.04433
752	0.78591	1	0.652778	0.717016	40.0187	24.7452	41.6469	114.802	0.922134	0.545882	0.0369468	0.196579	0.0785287	0.00421743	0.00929053	0.00186344	0.0382467	0.0248946	0.0156121	0.0168391	0.00367592	0.0195003	0.0111046	0.0130385	0.0172182	0.00358327	0.00801742	0.00465773	0.00315544	0.00384239	0.0161722	0.0116399	0.00657619	0.0107864	0.00818501	0.0066931	0.00484172	0.00207326	0.00200462	1	1	0.938065	0.691723	0.88846	0.681644	0.379791	5.14027	5.95884	4.74521
1094	0.82984	1	0.813988	0.816832	50.1455	27.9812	-82.521	129.732	0.97115	0.591978	0.026726	0.174555	0.110066	0.00485264	0.00549668	0.00569894	0.0303103	0.0317255	0.00538053	0.0116256	0.00593716	0.0148372	0.0198679	0.00791353	0.00995871	0.0029394	0.00441734	0.00684856	0.00497704	0.0128766	0.0114026	0.0159641	0.0104817	0.00294087	0.000964598	0.00397237	0.00444002	0.00235943	0.00341604	1	1	1.19315	0.726445	1.01928	0.828209	0.435403	7.22867	9.94802	6.78316
917	0.860496	1	0.672287	0.775838	47.9373	24.4221	-64.331	121.872	0.968833	0.536857	0.0144193	0.178744	0.104873	0.0118823	0.00550291	0.0177834	0.0408609	0.0370254	0.00346708	0.00159003	0.00299633	0.0114772	0.0129037	0.00258929	0.0156473	0.00545497	0.00532622	0.00142096	0.00167598	0.0136042	0.0141335	0.0155132	0.00728981	0.00716544	0.00405545	0.0050856	0.00351301	0.00253038	0.000884268	1	1	0.980218	0.728798	0.880612	0.770424	0.408697	5.70049	9.48829	5.58655
758	0.882357	1	0.601587	0.757808	45.3511	21.3413	-46.4139	112.114	0.976804	0.49954	0.0167594	0.173656	0.103253	0.011135	0.0109266	0.0274799	0.0471347	0.0381569	0.0026908	0.00406203	0.00717541	0.00539741	0.00498579	0.00717121	0.0169296	0.00398396	0.00364209	0.00211541	0.00472636	0.0119498	0.014127	0.0125936	0.00454514	0.00818628	0.0044413	0.00431267	0.00521001	0.00320422	0.00296474	1	1	1.06171	0.732074	0.931685	0.740714	0.414944	4.96232	5.4532	4.92004
714	0.806595	1	0.732308	0.790168	39.3165	23.2402	-77.3463	106.56	0.948837	0.606875	0.0507678	0.176757	0.0979155	0.0254736	0.0144896	0.00589963	0.0222581	0.0309095	0.0124257	0.00874725	0.00511916	0.01573	0.0171428	0.00637967	0.0128687	0.0152024	0.0144367	0.0087021	0.00266396	0.00177498	0.00601064	0.0107712	0.0060285	0.00467923	0.00253287	0.00309879	0.00796135	0.00558707	0.00112084	1	1	0.928838	0.635381	0.954987	0.80058	0.395914	4.67235	5.33946	4.88379
902	0.812459	1	0.69278	0.766187	44.6977	26.0596	26.3405	121.63	0.953488	0.547009	0.0623874	0.184733	0.0889695	0.0182223	0.016591	0.0136842	0.0299621	0.0259005	0.013507	0.0144951	0.00320384	0.0176391	0.0136644	0.00557171	0.0130413	0.0100582	0.00853896	0.0133069	0.00346839	0.0124211	0.0120325	0.00948349	0.00486246	0.00826499	0.00387287	0.00553506	0.00788064	0.00851778	0.00318819	1	1	0.957134	0.741403	0.893078	0.743148	0.396915	5.75374	6.25281	5.7393
1278	0.888515	1	0.556863	0.631862	61.0912	28.0316	48.8364	159.426	0.932166	0.466915	0.0590255	0.14896	0.0966444	0.0411454	0.0194997	0.0186072	0.0451376	0.0331904	0.0196801	0.00351858	0.0140238	0.0009222	0.00845871	0.0122107	0.0109357	0.00445555	0.00889747	0.0120578	0.00996791	0.00552765	0.00137617	0.00279503	0.0088228	0.0052616	0.00919698	0.00998051	0.00861758	0.00855194	0.00637953	1	1	1.30038	0.936926	1.32369	1.27821	0.613754	8.30252	10.6811	8.7418
695	0.683644	1	0.726228	0.863663	35.0567	25.5849	-61.2834	100.56	0.954015	0.763195	0.0597874	0.134922	0.0907541	0.0127386	0.0178633	0.0351034	0.00906935	0.0161247	0.0246405	0.0160433	0.00866195	0.000668866	0.0120857	0.0174349	0.00143247	0.00434638	0.00666225	0.00461265	0.00513008	0.00087755	0.00595713	0.00663316	0.0103666	0.00287452	0.0103818	0.00905114	0.00591786	0.0067728	0.00419456	1	1	0.981914	0.605403	0.985777	0.775497	0.386493	5.19517	5.38453	5.37156
782	0.689927	1	0.698214	0.857614	37.2028	26.9304	-51.695	107.044	0.95076	0.757742	0.0280301	0.14796	0.0943606	0.00552627	0.0024919	0.0426977	0.0126751	0.0142518	0.0117098	0.0110462	0.00241243	0.00582902	0.0225	0.0201744	0.00744947	0.00263356	0.0024223	0.00382327	0.00285686	0.005547	0.00977613	0.00562365	0.00687761	0.00302432	0.00781929	0.00550833	0.00508806	0.00329296	0.00383305	1	1	0.956562	0.675262	0.875688	0.847215	0.416641	5.03005	6.32004	4.87847
963	0.762255	1	0.67437	0.687218	45.0852	29.1826	33.1687	132.7	0.896231	0.578363	0.0420145	0.178779	0.0825373	0.0201493	0.0257268	0.00315904	0.0202424	0.0375644	0.00985762	0.0326208	0.00602075	0.0116376	0.0124871	0.0131111	0.0123657	0.0107303	0.01382	0.0118577	0.00619911	0.000773195	0.00385012	0.00742732	0.00960925	0.00751216	0.000579459	0.00638355	0.0100093	0.00614384	0.00378821	1	1	1.26711	0.774275	1.16942	1.08405	0.586781	6.9991	7.20921	6.89684
683	0.68625	1	0.722751	0.838944	34.7726	25.2924	-0.14566	101.146	0.936258	0.721678	0.0120132	0.16829	0.0852649	0.00291863	0.00767296	0.0405886	0.0141065	0.0330634	0.00456904	0.0127879	0.00938252	0.0207553	0.0203033	0.0079745	0.011022	0.00181515	0.00605633	0.0073961	0.00469781	0.0153737	0.00751841	0.00634338	0.0132479	0.00499466	0.00435844	0.00495359	0.0029716	0.00379622	0.00357997	1	1	1.24649	0.637604	1.02209	0.991546	0.514447	10.202	5.48287	7.64532
895	0.543378	1	0.674962	0.707141	38.5371	32.3514	-19.3081	126.114	0.883951	0.709526	0.0647357	0.138665	0.0439353	0.0157941	0.0708026	0.0245831	0.0230836	0.00820124	0.0129867	0.0149716	0.0251506	0.0019422	0.00889607	0.0151415	0.0192947	0.00671899	0.0149303	0.0106898	0.0132259	0.000549127	0.00645655	0.00648354	0.00948881	0.00524694	0.00210833	0.00416295	0.0106618	0.00797224	0.00522788	1	1	1.11492	0.766048	1.03756	0.914384	0.502039	6.5033	9.811	6.20456
904	0.889648	1	0.583979	0.601839	51.6982	23.6078	-53.5404	137.388	0.895493	0.482806	0.0435739	0.147681	0.103436	0.0359238	0.0161625	0.0108646	0.0490194	0.0360761	0.00792805	0.0119038	0.00471181	0.00081198	0.0115723	0.00983166	0.0176947	0.00595464	0.00899915	0.00631042	0.00146067	0.00289205	0.00423753	0.0137417	0.0033829	0.00934938	0.00304327	0.0109791	0.013058	0.00372931	0.000873763	1	1	1.19328	0.777076	1.16191	1.13729	0.551547	6.3638	9.84411	6.38159
374	0.57085	1	0.774327	0.859745	24.2079	19.876	-26.5475	73.936	0.945638	0.812224	0.047546	0.129481	0.0654486	0.0176429	0.0183314	0.0540153	0.0181793	0.00289387	0.010292	0.00843366	0.0199122	0.0042835	0.0157661	0.00961293	0.0130327	0.00705857	0.00629826	0.00786151	0.00781814	0.00958592	0.0108861	0.00429949	0.00838593	0.00912865	0.0046062	0.00171962	0.00222945	0.0110058	0.00349744	1	1	0.778653	0.416137	0.746771	0.639693	0.267217	4.26277	4.42308	3.69432
869	0.730856	1	0.683714	0.781407	41.0644	28.0277	-75.782	118.216	0.935414	0.660147	0.107141	0.139	0.0811889	0.032903	0.0147301	0.016878	0.025966	0.0221915	0.0188826	0.0248838	0.0138357	0.00607437	0.00947898	0.00706591	0.00877263	0.0118269	0.00452945	0.00927402	0.0082409	0.0048893	0.00840055	0.0123213	0.00315409	0.0048962	0.00523944	0.00500365	0.00272266	0.000788507	0.00501058	1	1	0.857202	0.694936	0.849397	0.790741	0.362319	4.80194	6.12592	5.0658
705	0.748937	1	0.732848	0.851962	36.9499	24.4845	73.4858	101.974	0.953347	0.663733	0.045904	0.175699	0.092221	0.0158297	0.00552027	0.0231807	0.00733402	0.0311478	0.0181003	0.0113323	0.0047536	0.0188751	0.0204869	0.0113342	0.00985194	0.00975883	0.00830217	0.00380748	0.0046566	0.00313683	0.00142848	0.00740817	0.0128731	0.00465993	0.00940405	0.00667477	0.00231483	0.00550034	0.00296715	1	1	0.939949	0.621563	0.891187	0.677443	0.338445	5.06806	6.22976	5.00512
841	0.815584	1	0.715136	0.801876	43.0545	24.913	69.2934	114.802	0.958405	0.58454	0.0158612	0.18996	0.0974453	0.00866181	0.00696398	1.95603e-05	0.0286288	0.0330217	0.00294185	0.00137755	0.0028768	0.0237526	0.0217745	0.00330218	0.0147276	0.00521582	0.0043672	0.00420018	0.00217237	0.0089427	0.0122353	0.0166679	0.00650218	0.00693901	0.000937114	0.00207331	0.00320423	0.00443415	0.00144763	1	1	0.829102	0.681353	0.78156	0.777678	0.35109	4.86083	5.17962	4.88623
777	0.748052	1	0.716129	0.855997	38.7343	25.7056	-51.4207	106.802	0.961634	0.66441	0.0306787	0.179739	0.095046	0.00370994	0.00877757	0.0242466	0.00944604	0.0253477	0.00863446	0.0147851	0.00690568	0.0218244	0.026965	0.0119289	0.0097404	0.00318306	0.00331572	0.00539514	0.00419955	2.87192e-05	0.000693821	0.00879017	0.00764382	0.00410433	0.00252769	0.00836391	0.00665422	0.00190891	0.00294283	1	1	0.792398	0.663497	0.720309	0.641914	0.328527	4.3529	5.45209	4.33258
1124	0.784692	1	0.73996	0.784093	49.0059	30.3781	3.41576	134.216	0.959044	0.608211	0.0970333	0.147399	0.0857568	0.0438603	0.0175607	0.00802888	0.0203288	0.0307827	0.0196739	0.0106627	0.0108138	0.00602749	0.0134258	0.00903714	0.0173172	0.0162274	0.0146159	0.00619615	0.00713134	0.00277387	0.0084168	0.00151794	0.00370234	0.010582	0.00397326	0.00115651	0.00383185	0.0034483	0.00321689	1	1	0.944977	0.784144	0.878848	0.852693	0.400149	6.32426	9.07191	6.39417
993	0.800828	1	0.817284	0.834024	46.0673	27.5894	0.0382731	122.318	0.967365	0.639817	0.0256147	0.170906	0.110583	0.00983928	0.00407762	0.00565438	0.0159322	0.0315186	0.00691384	0.010341	0.00475257	0.0215127	0.0219623	0.0150567	0.0102626	0.00608202	0.00566912	0.00489696	0.00312397	0.00472503	0.00936708	0.00984971	0.014286	0.00306661	0.0021757	0.00446684	0.00423775	0.00213655	0.00247628	1	1	1.11664	0.712362	0.962585	0.719087	0.382182	6.37643	10.1927	6.48238
948	0.783383	1	0.718182	0.832411	44.2815	27.5227	60.2182	119.63	0.964885	0.635949	0.0725165	0.164011	0.0949498	0.028784	0.0164323	0.0118357	0.0157336	0.0285672	0.0201599	0.0127922	0.00435468	0.0065125	0.0148273	0.0075475	0.0112104	0.0151059	0.016695	0.00995176	0.00175348	0.00233415	0.00238193	0.00542346	0.00761582	0.004095	0.00330967	0.00310221	0.00516753	0.00622315	0.0017007	1	1	1.21485	0.704002	1.03906	0.720113	0.40064	6.62153	9.60362	6.27396
666	0.728454	1	0.740823	0.838529	35.3711	24.2326	-47.6562	99.904	0.958963	0.674068	0.0343289	0.178631	0.0877983	0.0173122	0.0124195	0.0315248	0.00587531	0.0299578	0.0169719	0.0107968	0.00782571	0.018548	0.0211934	0.00987449	0.0127058	0.0103839	0.00329882	0.00271849	0.00315415	0.00885021	0.00183644	0.00799728	0.011701	0.006594	0.0110029	0.0046669	0.00343262	0.00411279	0.00143248	1	1	0.913726	0.593088	0.762627	0.614987	0.317857	4.71276	5.48866	4.37818
731	0.648274	1	0.752058	0.853693	35.2554	26.8437	0.861098	103.732	0.952443	0.756596	0.0621429	0.143179	0.0828076	0.0159508	0.0261226	0.0336993	0.0191347	0.0137745	0.0128296	0.0185536	0.0173371	0.0126187	0.0135946	0.00455339	0.00501002	0.00547786	0.0124136	0.00365291	0.00578694	0.00740793	0.00801538	0.00864048	0.00654639	0.00469239	0.00759058	0.00399714	0.00633699	0.00844521	0.00188712	1	1	1.11612	0.609819	0.938696	0.757802	0.371587	5.91239	7.21882	5.51875
924	0.700883	1	0.75122	0.868442	40.7465	29.0635	79.841	115.63	0.9625	0.723984	0.0630729	0.155142	0.0881583	0.0125772	0.0119336	0.0340411	0.0116449	0.0207267	0.022623	0.018633	0.00706082	0.00919793	0.0148523	0.0148978	0.00827338	0.00309811	0.00816968	0.00700704	0.00353909	0.00582017	0.00568853	0.00924013	0.00730257	0.00336905	0.0109098	0.00886389	0.00744906	0.00334952	0.0025382	1	1	0.904801	0.723197	0.761867	0.738725	0.382853	5.41042	6.75924	5.09951
1033	0.900752	1	0.797068	0.719518	55.1021	23.9326	-4.62615	134.318	0.960483	0.457799	0.0109621	0.169493	0.0984342	0.00748134	0.00263329	0.0398732	0.0486098	0.0415687	0.0024176	0.00416597	0.00051418	3.56829e-05	0.00159143	0.0148727	0.0208575	0.00252846	0.00163642	0.00330614	0.0010635	0.0132147	0.0122822	0.0064996	0.00119665	0.0112866	0.00272125	0.00244899	0.00263797	0.00244073	0.00112848	1	1	1.07439	0.758069	0.974488	0.77256	0.413626	6.40003	10.8073	6.58487
737	0.884718	1	0.714147	0.73414	45.1193	21.0313	-14.9441	112.318	0.949742	0.497813	0.00531599	0.170505	0.105396	0.0095772	0.0053941	0.0281906	0.0478591	0.0397796	0.00577146	0.00364448	0.00370473	0.00307096	0.00703495	0.00911918	0.0171286	0.00224945	0.00212871	0.00219152	0.00196782	0.0132413	0.0121499	0.012183	0.00532036	0.00800518	0.00489636	0.0042345	0.00261034	0.000925554	0.000605202	1	1	0.936718	0.66153	0.780978	0.692923	0.3861	4.41123	5.60197	4.41769
804	0.7817	1	0.724324	0.826551	40.5877	25.3127	31.3489	110.56	0.965186	0.632685	0.0294253	0.182803	0.09765	0.0150625	0.0034055	0.0158592	0.0188736	0.0287867	0.00967712	0.00373532	0.00313142	0.0200888	0.0252234	0.00892277	0.0114312	0.00949455	0.0095338	0.00610515	0.00263208	0.00284327	0.00451505	0.0136376	0.00913298	0.00503847	0.0026984	0.00125629	0.00350097	0.000960424	0.00254092	1	1	0.865421	0.675984	0.826321	0.685251	0.363516	5.02463	5.66413	4.938
760	0.86733	1	0.655172	0.774521	44.1795	21.9896	-59.6086	111.044	0.96877	0.521704	0.0302143	0.17576	0.102305	0.0195586	0.0129465	0.0215812	0.0405066	0.0374794	0.00101648	0.00754156	0.00655182	0.0105821	0.00869178	0.00387529	0.0170925	0.00899581	0.00659009	0.004907	0.00378647	0.0104145	0.0133341	0.0126442	0.00463392	0.00826239	0.0068526	0.00712475	0.00773869	0.0044875	0.00201155	1	1	0.827424	0.717839	0.798668	0.735262	0.370126	4.30097	5.7245	4.45974
830	0.724517	1	0.741071	0.871663	39.1822	27.0066	54.2871	109.388	0.961761	0.700788	0.0109906	0.17454	0.0937045	0.000795826	0.00677428	0.0374585	0.00231208	0.0234899	0.00426941	0.00230762	0.00146628	0.0188693	0.028044	0.0159807	0.00793388	0.00100541	0.0032331	0.00352169	0.00112894	0.00700903	0.00595879	0.0056652	0.0117463	0.00382141	0.00180523	0.00219525	0.00112725	0.00408072	0.00107966	1	1	0.980943	0.667381	0.908082	0.731291	0.393695	5.49608	7.00459	5.52302
735	0.559168	1	0.745436	0.888215	33.8048	28.026	12.2094	101.974	0.953926	0.80937	0.0391832	0.132591	0.0623476	0.0171139	0.0327901	0.0568973	0.0170001	0.0107746	0.00845589	0.00913038	0.00776547	0.0064958	0.00890766	0.0120068	0.00943489	0.00818086	0.0177432	0.00976832	0.00120163	0.00721161	0.0101481	0.00422839	0.00345965	0.0036645	0.00428324	0.00757865	0.00231712	0.00221988	0.00199309	1	1	0.911646	0.637785	0.811451	0.742613	0.390978	4.8982	5.61542	4.79818
782	0.897299	1	0.575	0.704391	47.6057	21.0143	54.0269	118.114	0.963648	0.462459	0.0158563	0.170491	0.097664	0.0143252	0.0068871	0.0352458	0.049812	0.0396829	0.00592391	0.00262057	0.00493964	0.000976034	0.000530267	0.0143163	0.0193818	0.00231873	0.00409908	0.00157226	0.00315584	0.0122772	0.0107353	0.00877027	0.00127234	0.0102129	0.00611688	0.0056778	0.00312454	0.000764713	0.00198605	1	1	0.975291	0.745788	0.976681	0.776796	0.413448	4.8708	5.75134	5.11421
795	0.777992	1	0.709821	0.834906	40.207	25.261	38.1776	109.388	0.959565	0.638225	0.054158	0.175604	0.0940726	0.022793	0.0135674	0.0167669	0.0151844	0.0294226	0.0181975	0.0066547	0.00522512	0.0145419	0.0192622	0.00611284	0.0109883	0.0136085	0.0151387	0.00695008	0.00130788	5.14492e-05	0.00153255	0.00889038	0.00926544	0.00533671	0.00585798	0.00302411	0.00481423	0.0065111	0.000580241	1	1	0.9352	0.679381	0.901742	0.71367	0.381681	5.07747	6.54563	5.28865
799	0.69039	1	0.7998	0.888266	37.5617	27.1736	2.10126	106.318	0.964393	0.748028	0.0251363	0.155691	0.0924031	0.00540687	0.00750036	0.0434887	0.0109979	0.0185596	0.010467	0.00574592	0.00764161	0.0121292	0.0213089	0.0196732	0.00767488	0.00509375	0.00495835	0.00165294	0.00469956	0.0107454	0.00973025	0.00193984	0.00945691	0.00449544	0.00544673	0.00634401	0.00482971	0.00154412	0.000795113	1	1	0.700073	0.635981	0.734928	0.682859	0.353315	4.34158	5.75064	4.69928
732	0.897828	1	0.792208	0.722505	46.1576	20.3253	-6.96117	112.834	0.951267	0.4782	0.00686004	0.165943	0.105607	0.0020457	0.00356609	0.0334368	0.0510408	0.0410213	0.000618451	0.00261578	0.00205174	0.000501696	0.00354577	0.0099544	0.018953	0.00106266	0.00116805	0.00207012	0.00144587	0.0108336	0.0114122	0.0117249	0.00312501	0.00932347	0.00071149	0.000540703	0.00174674	0.00169022	0.0010548	1	1	0.918248	0.660935	0.870429	0.663712	0.385512	4.77796	5.72897	4.88551
733	0.575893	1	0.763542	0.879852	33.8924	27.7079	61.0467	102.318	0.956919	0.837893	0.024488	0.116893	0.071333	0.0146454	0.0189935	0.0556414	0.0239109	0.00621908	0.0123551	0.00634232	0.00188129	0.010988	0.00679407	0.0125936	0.00805775	0.00535853	0.0104815	0.00753323	0.00031459	0.00557919	0.0117715	0.00987714	0.00488132	0.00442098	0.004095	0.00619335	0.00259089	0.00194957	0.00136054	1	1	1.05034	0.619714	0.879467	0.727286	0.382124	5.29479	5.55278	5.10943
777	0.83002	1	0.60373	0.690177	43.3459	24.1754	-59.6974	118.942	0.900348	0.637358	0.0213341	0.130297	0.13286	0.0113452	0.00782002	0.000250767	0.0315898	0.0156068	0.00456645	0.00788025	0.00412172	0.00272343	0.00778067	0.0310981	0.00672879	0.000804143	0.00767088	0.0038452	0.00311454	0.00169574	0.00466772	0.0171454	0.0141371	0.00445593	0.00457341	0.00279338	0.00564131	0.00288089	0.00303346	1	1	1.87914	0.711336	1.80392	1.92693	0.863365	11.2405	11.1717	11.0524
990	0.835539	1	0.6875	0.777951	48.0957	26.4253	-22.3861	126.458	0.965383	0.56652	0.0447986	0.175933	0.0997429	0.0312766	0.0097959	0.0023246	0.033109	0.0334678	0.00446465	0.00507364	0.00232404	0.00997248	0.0149767	0.00277442	0.0140267	0.0161941	0.0131525	0.00591778	0.000775931	0.00457674	0.00582397	0.0124201	0.00705307	0.00654075	0.00658448	0.00750749	0.00833406	0.00420374	0.000385334	1	1	1.13579	0.780174	0.901919	0.856724	0.432962	6.29645	10.0082	5.90662
670	0.834363	1	0.63447	0.786605	39.4944	21.77	48.431	103.458	0.958512	0.59036	0.0386465	0.170155	0.10892	0.0226938	0.012879	0.00415962	0.0285937	0.0335309	0.00585433	0.00602207	0.0056018	0.0128593	0.0160118	0.00735728	0.0120861	0.0127251	0.0119106	0.00721912	0.00236429	0.00595712	0.00927178	0.0120584	0.0116757	0.00499644	0.00527105	0.00480118	0.00765116	0.00451343	5.79529e-05	1	1	0.951932	0.654114	0.847745	0.758159	0.40663	4.65291	5.4644	4.50446
821	0.699113	1	0.800195	0.87933	38.269	27.3627	7.99738	108.318	0.963615	0.737186	0.0888313	0.140838	0.082525	0.00364729	0.0236493	0.0267463	0.00496848	0.0169561	0.0307255	0.022961	0.0066854	0.00526583	0.0068042	0.00700872	0.00387434	0.00316529	0.00482641	0.0156059	0.000675191	7.178e-05	0.00393365	0.00155959	0.00288138	0.00202519	0.0117568	0.0101656	0.00741122	0.00655541	0.00234816	1	1	0.95685	0.668583	0.882001	0.682357	0.362465	5.0431	6.15904	5.08041
849	0.470915	1	0.693061	0.72901	35.3827	31.2139	78.1513	120.974	0.915364	0.811598	0.0728848	0.120695	0.0358536	0.0155635	0.0363292	0.0427467	0.000591547	0.00957632	0.0192766	0.0211304	0.0183675	0.00444477	0.0119522	0.00965947	0.00701865	0.0156167	0.00255348	0.0070393	0.00400922	0.00292571	0.00512905	0.010387	0.00196249	0.0111529	0.00127763	0.00771296	0.00323047	0.00671503	0.00674485	1	1	0.942645	0.726785	0.802095	0.767682	0.398555	5.29646	5.81214	4.93702
762	0.877684	1	0.824675	0.773714	45.1785	21.6513	0.247977	111.248	0.964557	0.517441	0.0311563	0.167388	0.107137	0.0254405	0.0111461	0.0213973	0.0432753	0.0384108	0.00489608	0.00462899	0.00434964	0.00584113	0.00542508	0.00287128	0.0166974	0.00873049	0.00704127	0.00566183	0.00234544	0.00619622	0.0120656	0.0111111	0.00803906	0.00813125	0.00929328	0.00877867	0.00774907	0.00497701	0.00171334	1	1	0.912982	0.649152	0.824937	0.669008	0.374983	4.80831	5.62323	4.94286
869	0.607739	1	0.742735	0.869866	37.5145	29.7917	-80.6109	112.044	0.961283	0.753196	0.118593	0.127864	0.0485449	0.0108991	0.00735769	0.0225321	0.0149235	0.0328422	0.0296713	0.00956463	0.0120805	0.000745489	0.00920005	0.0105567	0.00714777	0.00976162	0.00803254	0.012286	0.00342617	0.010165	0.00909777	0.0050494	0.00362006	0.00447424	0.00438846	0.00684357	0.0027481	0.00649363	0.00119894	1	1	0.953466	0.698044	0.915048	0.786816	0.403309	5.5362	8.01742	5.5376
737	0.810929	1	0.67739	0.820914	40.1572	23.4978	-44.0324	106.216	0.965924	0.604235	0.0367954	0.178875	0.101667	0.0154756	0.014783	0.000982559	0.0207744	0.0356878	0.00916411	0.00704644	0.00905692	0.0220921	0.0199459	0.00444283	0.0126641	0.0106657	0.01077	0.00492733	0.00394685	0.00765449	0.00933597	0.0087272	0.0106444	0.00484619	0.00269391	0.00362853	0.00471551	0.00664437	0.00129787	1	1	0.710724	0.670592	0.781511	0.766548	0.395076	3.99242	5.62214	4.6075
644	0.517626	1	0.716352	0.867963	31.1384	26.6423	-40.1117	96.56	0.951959	0.839738	0.0709648	0.106719	0.0501295	0.0220355	0.032468	0.0411637	0.00885579	0.0252654	0.0117806	0.0106952	0.0106478	0.00310024	0.0114049	0.0193174	0.00463459	0.0140162	0.00547545	0.00608564	0.00740524	0.00383901	0.00487197	0.00418246	0.00762518	0.00144996	0.0017572	0.00402354	0.00073391	0.00544703	0.00353655	1	1	0.736219	0.602653	0.774354	0.760836	0.388562	3.92585	5.50886	4.35373
867	0.689641	1	0.732264	0.874313	39.1129	28.3236	32.8727	111.63	0.958541	0.725911	0.0294096	0.168138	0.0855723	0.00650336	0.00679125	0.0464845	0.00472084	0.0204379	0.0109436	0.0105196	0.00215694	0.0114252	0.025443	0.0131983	0.00677906	0.00377545	0.00653295	0.00210905	0.0021901	0.00820477	0.010693	0.00372472	0.00917613	0.00354885	0.00518398	0.00708147	0.00562088	0.00025625	0.00118295	1	1	0.753312	0.697257	0.734986	0.682473	0.364691	4.86541	5.95686	4.88694
1584	0.810366	1	0.718693	0.690057	59.5671	34.9018	-8.54171	169.84	0.9274	0.605649	0.0338891	0.167874	0.106141	0.0110493	0.00802353	0.000516616	0.0340577	0.0318417	0.0110777	0.0148855	0.0014482	0.00777078	0.0197267	0.00852103	0.0121205	0.0053853	0.00664003	0.0060298	0.00126787	0.00820025	0.0113654	0.010876	0.0109914	0.00576813	0.00432522	0.00445107	0.0107774	0.00310223	0.00210474	1	1	1.35035	1.02148	1.19349	1.11771	0.563417	9.52744	11.2119	9.37222
1050	0.772121	1	0.745739	0.836012	45.9621	29.2078	21.7022	125.63	0.965517	0.651162	0.0308671	0.177861	0.10157	0.00681681	0.00204948	0.015127	0.0123637	0.0273304	0.00477802	0.0135289	0.00683705	0.0235795	0.0263223	0.0116369	0.00827388	0.00176632	0.00237693	0.00781319	0.00510474	0.00390146	0.00438443	0.00943165	0.0108138	0.00330965	0.00215668	0.00475677	0.00778622	0.00136039	0.00298749	1	1	0.974428	0.760024	0.914975	0.797724	0.430028	5.96144	9.4026	6.03773
894	0.793459	1	0.67218	0.833256	43.2956	26.3507	-50.8255	116.114	0.962325	0.643445	0.00568639	0.177065	0.106672	0.00217632	0.00301831	0.0124481	0.0173393	0.0287175	0.000928398	0.00425538	0.000307909	0.0206357	0.0280245	0.0120134	0.00722052	0.0018623	0.0011217	0.00221996	0.00105221	0.00756977	0.00515142	0.0131037	0.0138117	0.00168906	0.00142813	0.000345606	0.00241646	0.001503	0.000769525	1	1	1.30419	0.739982	1.1134	0.863567	0.489737	6.4706	7.05938	6.44259
728	0.554176	1	0.757544	0.915308	33.4239	27.822	-45.4087	99.974	0.960422	0.869529	0.00442876	0.0990485	0.0701033	0.00705459	0.0181632	0.0526605	0.0334844	0.00211186	0.00801211	0.00775308	0.000212705	0.0126759	0.00445348	0.0144952	0.00187885	0.00449357	0.00298345	0.00599181	0.00439631	0.00822882	0.00707875	0.015895	0.00111302	0.00182896	0.00140544	0.00234606	0.00577321	0.00144659	0.00262915	1	1	0.994494	0.610734	0.774015	0.705018	0.393633	5.48084	5.50231	4.86805
[truncated: 774 more columns]
