# Supplementary material for: High Content Analysis Across Signaling Modulation Treatments for Subcellular Target Identification Reveals Heterogeneity in Cellular Response
Source: Front Cell Dev Biol. 2021 Jan 7;8:594750. doi: 10.3389/fcell.2020.594750 (PMC7817946; doi:10.3389/fcell.2020.594750)
Supplement: Supplementary Table 6 — List of equations used for regression. [file Table_6.XLSX]

## Sheet: Sheet1
		y = p1*x^2 + p2*x + p3
	x	p1	p2	p3
	Golgi	-1.3617	1.5479	0.0131
	ER	-2.3027	1.982	-0.0081
	Hoechst	-1.8481	1.8533	-0.0262
	Syto	-1.3693	1.5533	0.0146
	Mito	-2.0382	1.9386	-0.026
